# Supplementary material for: Phylogenetic relationships of the genus Mischonyx Bertkau, 1880, with taxonomic changes and three new species description (Opiliones: Gonyleptidae)
Source: PeerJ. 2021 Sep 28;9:e11682. doi: 10.7717/peerj.11682 (PMC8485841; doi:10.7717/peerj.11682)
Supplement: Supplemental Information 1 [file peerj-09-11682-s001.fas]

>Promitobates_ornatus_0054
cccttgtatttttt-tttattggataaatttttattt---atataaaattaaaaa-ttttggcagttaattttat--attaaaggagcttgtttg-ggattgagaatttactctttaaatttaaa---taattaaactcgtttattcatttctgttatttt-----taaaaataa--------------aaa-----agttcatttagaatttcaggtcaagatgtagcaattatatta-ttgataattagctacaattagatat---t-attttggttagaagg-----------------tagtataaatttttataaattgaatttagttgtaataggtatttataatattattatgatttagtaaaattaatgtNNNNNNNNNNNNNNNNNNNNNNNN-NNNNN
>Sodreana_sodreana_0056
ccctattattaaaa--tataatttgtaataagtatttt--attgaaaattaataa-ttttggcggttaattatta--tttggaggagcttgtgct--ttaatggattttgctctttatattttat---taat-ac-ttaatttattcatctccgttattaa--gctaaatggtaa-----atatttaattagagtaaatgttatttaagatttcaggtcaagatgtagttt---tatta-aggggtattagctacatttatataa---t-tagtggaatattagccga-----tttttaggggagtaatgcaaataggaaattgaatttagttgtaatg-gtaattagaatattagtatgaataaatttagttaatgtNNNNNNNNNNNNNNNNNNNNNNNN-NNNNN
>Multumbo_dimorphicus_0069
ccctattattagta--aggtgatattaattaatatat---attgaaatttaatga-ttttggcggttgattatta--attggaggagcttgtatt--ttggtagaattagctctttatatttaaa---taat-tt-aaaatttattcatctccgttattaa--ataataaattta-----aatatatgtatatatgtatactttgtagtatttcaggtcaagatgtagttt--taattg-taaaatattagctacattaatatat---t-aattgaattatttta-------------attgaaggatttctgataggaaattgaatttaattgtaatt-ataattaaagttttataatgaataggaatggttaatgtNNNNNNNNNNNNNNNNNNNNNNNN-NNNNN
>Mischonyx_clavifemur_0079
cccttgtattaatc---aatgaatttaattagtatatt--agtgaaatttaataa-ttttggcggttaattatta--attagaggagcttgtact--taagtagaattagctctttatatttaat---taat-aa-atgatttattcatctccgttgtaaa--tttaaagggatg-----aagaaaatgtta-----aattttcaaaagatttcaggtcaagatgtagttt--atattt-acaagtattagctacatttatgtaataataatatggattattaaa---------------ttgaagtaattaataaagaaattgaatttaattgtaact-atatttaaaatagtatggtgaatggtggtagttaatgtNNNNNNNNNNNNNNNNNNNNNNNN-NNNNN
>Roeweria_virescens_0081
ccctattatgttaa---tgttgtattgatgaataagtt--tatgaaaattaataa-tattggcggttaatttataatattagaggagcttgtttt--tgaatagaatctactctttatattttaggtttact-ta-tttgtttattcatttctgtaattaa--attaataattat--------------aaaa--aaataattttttatatttcaggtcaagatgtagcat-attaata-taagaaattagctacagttatcaat---t-aatggaatttaattat------------------atatatattaatttaaattgaatttagttgtaata-gtatctagaatgttagtatgattttagataattaatgtNNNNNNNNNNNNNNNNNNNNNNNN-NNNNN
>Mischonyx_squalidus_0085
cccttgtattataa--gattaatttaaattagtatatt--aatggaatttaataa-ttttggcggttaactatta--attagaggagcttgta----tttatagatttagctctttgtatttaac---taataaa-aaaatttattcatctccgttattaa--ttattaaattaa-----attat------------tttatttatagtatttcaggtcaagatgtagtat--ttataa-ggttatattagctacaattatgaaa---t-ctatggtttgaatg---------------aaaaggaaaatttatcaataaattgaatttaattgtaatt-gtgtttaaaataatataatgaatggggttggttaatgtacatattgcccgtcacttctattt-aaggg
>Mischonyx_intervalensis_0099
NNNNNNNNNNNNNN---NNNNNNNNNNNNNNNN----------gagatttaataa-ttttggcggttaattatta--attggaggagcttgtata--atagtagaattagctctttatatttaga---taat-aa-ataatttattcatctccgttataaa--ataatataattgtaatttataattaaataaatgattaatataaaagatttcaggtcaagatgtagtat--ttatta-taatatattagctacatttatgtaa---t-ttatggaataattta--------------aattaaagggattaaaaggaaattgaatttaattgtaatt-ataattaaaatattatgatgaatgaaaataattaatgttcatattgcccgtcacttctatta-aaggg
>Deltaspidium_tenue
ccctattattataa--aaggtaatttaattagtattaaaatttgaaatttaataa-ttttggcggttaattactt--tttagaggagcttgtgct-ttaaatagagttagctctttatattttaa---taat-aa-ataatttattcatctccgttattaa--ttattaaaattg-----aataacaagaata--ataattattgttgaatttcaggtcaagatgtagttt--ttattt-tatggtattagctacagtaatataaaattaagttggattattttt----------------ggagtatttttaatatgaaattgaatttaattgtaatt-gtaatcagaatattataatgaaggttaatatttaatgtNNNNNNNNNNNNNNNNNNNNNNNN-NNNNN
>Gonyleptes_horridus_0103
ccctagtactgga----tatgtagataattagtatt----agtgaaatttaataa-ttttggcggttaactgttt--attagaggagcttgt-----tttatggaaatggctctttgtattttgt---taat-gg-aagatttattcatctccgttcttag--ataatggattatt-------------ata-----attattgttgatatttcaggtcaagatgtagttt--ctatta-aaaagaattagctacatttatataa---t-attggattaattgag------------------aagaagttttttaggaaattgaatttagttgtaata-ttaattagaaagttaatatgaaatttactggttagtgtNNNNNNNNNNNNNNNNNNNNNNNN-NNNNN
>Mischonyx_bresslaui_0111
cccttgtattataa---attaattttaattagtatat---aatggaatttaataatttttggcggttaattatta--attagaggagcttgta----tttatagatttagctctttatatttaat---taat-aa-aaaatttattcatctccgttattaattttattcaattaa-----attatatt---------taattatattacatttcaggtcaagatgtagtat--ttatta-ggaaatattagctacaattatgtaa---t-ttatagtttgtaatg-------------agaaagggaggttttacaataaattgaatttaattgtaatt-atatttaaaataatatgatgaatggaattggttaatgtacatattgcccgtcacttctattt-aaggg
>Mischonyx_anomalus_0122
cccttgtatttaat---agataatttaattagtata----agtggaatttaataa-ttttggcggttaattatta--attagaggagcttgtat---taagtagaattagctctttatatctaac---taat-aa-atgatttattcatctccgttgtaag--ttttaaggaatg-----ggaaaatt---------aaatttcattagatttcaggtcaagatgtagttt--ttattt-acaagtattagctacagtcatataa---t--tatggattatttaa---------------attaagataattagtaagaaattgaatttaattgtaatt-atatttagaataatatgatgaatggatttaattaatgtNNNNNNNNNNNNNNNNNNNNNNNN-NNNNN
>Piassagera_brieni_0141
ccctattatctata-gaattataatgaattagtataa---attgaaatttaatgatttttggcggttaggggtta--tttagaggagcttgaat---tttatagaatttgctctttatattttaa---taat-aatgtaatttattcatctccgttattaa--agtacaatttaa--------------ata-----aatatctttaatatatcaggtcaagatgtagtat--ttattagaaaattgttagctacatttatgaaa---t-gattggatagttaat-----------------ggaagagttaaataagaaattgaatttagatgtaata-ttgactagaaagtcattatgaatttattcccctaatgtNNNNNNNNNNNNNNNNNNNNNNNN-NNNNN
>Mischonyx_insulanus_0143
NNNNNNtatNNNN----NNNNNNNNNNattagt-------atagaaatttaaaaa-ttttggcggttggtgatta--attagaggagcttgt--------atagaattaactctttatatttaaa---tagt----attatttattcatctccgttattaa-----------------------------------------taattatatttcaggtcaagatgtagtat--ttatta---taatattagctacatttatgaaa-------------------------------------------------taagaaattgaatttaattgtaatt-atatttataatggtataatgaatggaaatgattaatgtNNNNNNNNNNNNNNNNNNNNNNNN-NNNNN
>Ampheres_leucopheus_0377
ccctattattatat-aatagattaaaaattagtata----agtgaaatttaaaga-tgttggcggctaataagt---tttagaggagcttgtaatatttaatagaattaactctttttattttaa---taga-aatataatttattcatctccgttatcaa--tttttta-------------------ata-----aatatttttaatatatcaggtcaagatgtagtat--ttttta-taatttattagctatatttataaaa-att-aatggatttggaaat-----------------tggaattataaaattgaagttgaatttatatgtaata-ttaattagaaaattattatgaattagtttaattagtgtNNNNNNNNNNNNNNNNNNNNNNNN-NNNNN
>Mischonyx_processigerus_0463
cccttgtattaaa----ataaattaaaattagtatat---aatgaaatttaataatttttggcggttaattatta--tttagaggagcttgtatt-attaatagaattagctctttatatctaaa---taat-aa-ataatatattcatctccgttataaa--atgttaaattga-----attataaat--------ttttgttattaaatttcaggtcaagatgtagtat--ttatta-gggaatattagctacagttatgaaa---t-gtatggtttataa------------------aaaagaattttaataataaattgaatttaattgtaatt-atgattaaaatattataatgaatgggaatagttaatgtatatattgcccgtcacttctattt-aaggg
>Deltaspidium_orguense_0520
cccttgtatttaa----agataatttaattagtatttgt-attgaaatttaataa-ttttggcggttaattatta--attagaggagcttgtatt---taatagaattagctctttatattttaa---gaat-aa-ataatttattcatctccgttattaa--ttaataatatta-----aagaacaa---------tgtgaatgttatatttcaggtcaagatgtagttt--taattt-tataatattagctacaataatataa-attaagttggactactatt------------------aggtattttggtacaaaattgaatttaattgtaatt-gtaaatacaatattataatgaaatttaatatttaatgtNNNNNNNNNNNNNNNNNNNNNNNN-NNNNN
>Mischonyx_reitzi_0672
cccttgtattaatt---aatgaatttaattagtatatt--agtgaaatttaataa-ttttggcggttaattatta--attagaggagcttgtatt--taggtagaattagctctttatatttaat---taat-aa-atgatttattcatctccgttgtata--tttaaagggatg-----aaaaa--tgtta-----aattttcaaaagatttcaggtcaagatgtagttt--atattt-ataagtattagctacatttataaaa---taatatggattattaaa---------------ttgaagtaattaataaagaaattgaatttaattgtaatt-gtacttaaaatagtatagtgaatggtggtagttaatgtacatattgcccgtcacttctattttaaggg
>Mischonyx_parvus_3651A
cccttgtattataa--gattaatttaaattagtatatt--aatggaatttaataa-ttttggcggttaactatta--attagaggagcttgta----tttatagatttagctctttgtatttaac---taat--a-aaaatttattcatctccgttattaa--ttattaaattaa-----attat------------tttattaataatatttcaggtcaagatgtagtat--ttataa-ggttatattagctacaattatgaaa---t-ctatggtttgaatga--------------aaaaggaaaatttatcaataaattgaatttaattgtaatt-gtgtttaaaataatataatgaatggggttggttaatgtacatattgcccgtcacttctattt-aaggg
>Mischonyx_anomalus_0693
ccctcgtatttaat---aaatggtataattagtatg----aatggaatttaataa-ttttggcggttaattatta--attagaggagcttgtat---taagtagaattagctctttatatttaac---taat-aa-atgatttattcatctccgttgtaag--ttttaaggaatg-----taataatta--------aattttcataagatttcaggtcaagatgtagttt--ttattt-acgagtattagctacatttatataa---t--tatggatttttgaa----------------ttagggtaattaatgagaaattggatttaattgtaatt-atatttagcatgatatggtgaatggggttaattgatgtacatattgcccgtcacttctattttaaggg
>Mischonyx_clavifemur_0845
cccttgtattaatt---aatgaatttaattagtatatt--agtgaaatttaataa-ttttggcggttaattatta--attagaggagcttgtatt--taagtagaattagctctttatatttaat---taat-aa-atgatttattcatctccgttgtaaa--tttaaagggatg-----aaaaaa-tgtta-----aattttcaaaagatttcaggtcaagatgtagttt--atattg-ataagtattagctacatttatacaa---taatatggattataaaa---------------ttgaagtaattaataaagaaattgaatttaattgtaatt-atatttaaaatagtatggtgaatggtggtagttaatgtacatattgcccgtcacttctattttaaggg
>Mischonyx_insulanus_1374
ccctagtattaaa----aatgaatttaattagtataa---gaagaaatttaaaaa-ttttggcggttggtgatta--attagaggagcttgtatt-ttaaatagaattaactctttatatttaaa---tagt-aa-tttatttattcatctccgttattaa--ataataaattat-----aaaaatt----------agaattaattatatttcaggtcaagatgtagtat--ttatta-tattatattagctacatttatgaaa---t-tttggattatttgta-------------gggtattattattagataagaaattgaatttaattgtaatt-atatttataatggtataatgaatggaaatgattaatgtatatattgcccgtcacttctatttaaaaag
>Mischonyx_insulanus_1455
cccttgtattaaa----gatgataataattaatattg---aaaaaaatttaataa-ttttggcggttaattatta--attagaggagcttgtatt--ttaatagaattaactctttatattttga---taat-aa-gttatttattcatctccgttattaa--atgaataattta-----aaaata-----------attaattataatatttcaggtcaagatgtagtat--ttatta-tgaagtattagctacaataataaaa---t-atatgaactataaaa--------------aagtatttattaaaatatgaaattgaatttaattgtaatt-atatttaaaataatataatgaatggtaattgttaatgtacatattgcccgtcacttctattttagaga
>Mischonyx_anomalus_1638
cccttgtatttaat---agatgatttaattagtata----agtggaatttaataa-ttttggcggttaattatta--attagaggagcttgtat---taggtagaattagctctttatatctaac---taat-ga-atgatttattcatctccgttgtaag--ttttaaggaatg-----ggaaaatt---------aaattttattagatttcaggtcaagatgtagttt--ttattt-acaagtattagctacatttatataa---t--tatggattatttaa---------------attaagataattaataagaaattgaatttaattgtaatt-atatttagaataatatgatgaatgggtttaattaatgtacatattgcccgtcacttctattttaaggg
>Heliella_singularis_1837
ccctagtataaa-----tacttatttaattagtata----aatgaaatttaataa-ttttggcggttgattatta--tttagaggagcttgta----tttgcagaatttactctttatattttat---taat-aatttaatttattcatctccgttattaa--tctttaaaaaaa-----aagattag-aaaa--tcatgttatttaggatttcaggtcaagatgtaattt---tatta-aaagatattagctacatttatgaaa---t-taatgaataatatgaaag----------ataaaggtaagaattataagaaattgaatttagatgtaata-gtaattaaaatgttattgtgaataggtttaattaatgtatatattgcccgtcacttctatta---naa
>Mischonyx_squalidus_2026
cccttgtattataa--gattaatttaaattagtatatt--aatggaatttaataa-ttttggcggttaactatta--attagaggagcttgta----tttatagatttagctctttgtatttaac---taat-aa-aaaatttattcatctccgttattaa--ttattaaattaa-----attat------------tttatttatagtatttcaggtcaagatgtagtat--ttataa-ggttatattagctacaattatgaaa---t-ctatggtttgaatg---------------aaaaggaaaatttatcaataaattgaatttaattgtaatt-gtgtttaaaataatataatgaatggggttggttaatgtacatattgcccgtcacttctattt---nnn
>Pseudotroglus_telluris_2118
ccctattat------------------attagt-------attgaaatttaataa-ttttggcggttagggggt---tttagaggagcttga--------atagaatttgctctttaaatcttag---caat----ataatttattcatctccgttattaa------------------------------------------tttagtatatcaggtcaagatgtagtgt--ttattg---gtttgttagctacatttatgaaa-------------------------------------------------ttagaaattgaatttagatgtaata-ataattaaaaagctattatgaatacttatctttaatgtNNNNNNNNNNNNNNNNNNNNNNNN---nnn
>Mischonyx_bresslaui_2120
cccttgtattataa---attaattttaattagtatat---aatggaatttaataatttttggcggttaattatta--attagaggagcttgta----tttatagatttagctctttatatttaat---taat-aa-aaaatttattcatctccgttattaattttattcaattaa-----attatatt---------taattatattacatttcaggtcaagatgtagtat--ttatta-ggaaatattagctacaattatgtaa---t-ttatagtttgtaatg-------------agaaagggaggtttaacaataaattgaatttaattgtaatt-gtatttaaaataatatgatgaatggaattggttaatgtacatattgcccgtcacttctattt-aaggg
>Multumbo_terrenus_2136
cccttgtattagta--aggtgatattaattaatatatac-attgaaatttaatga-ttttggcggttgattatta--attggaggagcttgtatt--ttggtagaattagctctttatatttaaa---taat-tt-aaaatttattcatctccgttattaa--ataataaattta-----aatatatatatatatgtatactttgtagtatttcaggtcaagatgtagttt--taattg-taaaatattagctacattaatataa---ttaattgaattatttta-------------attgaaggatttctgataggaaattgaatttaattgtaatt-ataattaaagttttataatgaataggaatggttaatgtacatattgcccgtcacttctattataagga
>Mischonyx_bresslaui_2151
cccttgtattataa---attaattttaattagtatat---aatggaatttaataatttttggcggttaattatta--attagaggagcttgta----tttatagatttagctctttatatttaat---taat-aa-aaaatttattcatctccgttattaattttattcaattaa-----attatatt---------taattatattacatttcaggtcaagatgtagtat--ttatta-ggaaatattagctacaattatgtaa---t-ttatagtttgtaatg-------------agaaagggaggtttaacaataaattgaatttaattgtaatt-gtatttaaaataatatgatgaatggaattggttaatgtacatattgcccgtcacttctattt-aaggg
>Deltaspidium_asperum_2201
cccttgtatttaaa---aaatatattaattagtaattgt-attgaaatttaataa-ttttggcggttaattatta--attagaggagcttgtatt-t--aatagaattagctctttatattttaa---gaat-aa-gtaatttattcatctccgttattaa--ctgtacaatatt-----aaggaaca------atgtgataatgttatatttcaggtcaagatgtagttt--taattt-tataatattagctacagtaatataa-attgagttggattactatt-----------------aggtatttttagtataaaattgaatttaattgtaatt-gtaaatacagtattataatgaaatttaatatttaatgtacatattgcccgtcacttcattaagtgatt
>Mischonyx_insulanus_2345
cccttgtatcaaa----aataaatttaattagtataa---gaagaaatttaaaaa-ttttggcggtttattatta--attagaggagcttgtatt-ttaaatagaattaactctttatatttaaa---taat-aa-attatttattcatctccgttattaa--atgataaagttgc----aaaaatta---------tagattattaatatttcaggtcaagatgtagtat--ttatta-tattatattagctacatttatgaaa---t-tttggattttttata--------------aaagtagatattaattaagaaattgaatttaattgtaatt-atatttacagtattataatgaatagaaataatttatgtatatattgcccgtcacttctattaaaaagg
>Mischonyx_proletariae_2361
cccttgtat------------------attagt-------aatgaaatttaataa-ttttggcggttaattttta--attagaggagcttgt--------atagatttagctctttatatttaat---aaat-aa----atttattcatctccgttattag--------------------------------------------taaaatttcaggtcaagatgtagtat--ttatta---ggatattagctacaattatgtaa-------------------------------------------------taataaattgaatttaattgtaatt-gtatttagagtaatataatgaatggcattaattaatgtNNNNNNNNNNNNNNNNNNNNNNNN---nnn
>Mischonyx_anomalus_2953
cccttgtatttaat---agataatttaattagtata----agtggaatttaataa-ttttggcggttaattatta--attagaggagcttgtat---taagtagaattagctctttatatctaac---taat-aa-atgatttattcatctccgttgtaag--ttttaaggaatg-----ggaaaatt---------aaatttcattagatttcaggtcaagatgtagttt--ttattt-acaagtattagctacagtcatataa---t--tatggattatttaa---------------attaagataattagtaagaaattgaatttaattgtaatt-atatttagaataatatgatgaatggatttaattaatgtacatattgcccgtcacttctactttaaggg
>Mischonyx_bresslaui_3363
cccttgtat------------------attagt-------attggaatttaataatttttggcggttaattatta--attagaggagcttgt--------atagatttagctctttatatttaat---taat-aa----atttattcatctccgttattaa------------------------------------------tattacatttcaggtcaagatgtagtat--ttatta---ggatattagctacaattatataa-------------------------------------------------taataaattgaatttaattgtaatt-gtatttaaaataatatgatgaatggaattggttaatgtNNNNNNNNNNNNNNNNNNNNNNNN---nnn
>Mischonyx_bresslaui_3375
cccttgtat------------------attagt-------attggaatttaataatttttggcggttaactatta--attagaggagcttgt--------atagatttagctctttatatttaat---taat-aa----atttattcatctccgttattaa------------------------------------------tattatatttcaggtcaagatgtagtat--ttatta---ggatattagctacaattatataa-------------------------------------------------taataaattgaatttaattgtaatt-gtatttaaaataatatgatgaatgggattggttaatgtNNNNNNNNNNNNNNNNNNNNNNNN---nnn
>Mischonyx_kaisara_3575
cccttgtatttaat---aacatgtgtaattaatattga--aaagaaatttaataa-ttttggcggttaattatta--attagaggagcttgtatt-ttagttagaattagctctttatatttaaa---taat-aa-tttatttattcatctccgttattaa--atgggaagttag-----gaaa-------------tgggtgtattagatttcaggtcaagatgtagtat--ttatta-taagatattagctacaattatataa---t--aatggattattaaa-----------------gagataatcgagtaagaaattgaatttaattgtaatt-atatttagaatattatattgaatgggtataattaatgtacatattgcccgtcacttctggtttaaagg
>Mischonyx_parvus_3621A
cccttgtattataa--gattaatttaaattagtatatt--aatggaatttaataa-ttttggcggttaactatta--attagaggagcttgta----tttatagatttagctctttgtatttaac---taat--a-aaaatttattcatctccgttattaa--ttattaaattaa-----attat------------tttattaataatatttcaggtcaagatgtagtat--ttataa-ggttatattagctacaattatgaaa---t-ctatggtttgaatga--------------aaaaggaaaatttatcaataaattgaatttaattgtaatt-gtgtttaaaataatataatgaatggggttggttaatgtacatattgcccgtcacttctattt-aaggg
>Mischonyx_parvus_3621B
cccttgtattataa--gattaatttaaattagtatatt--aatggaatttaataa-ttttggcggttaactatta--attagaggagcttgta----tttatagatttagctctttgtatttaac---taat--a-aaaatttattcatctccgttattaa--ttattaaattaa-----attat------------tttattaataatatttcaggtcaagatgtagtat--ttataa-ggttatattagctacaattatgaaa---t-ctatggtttgaatga--------------aaaaggaaaatttatcaataaattgaatttaattgtaatt-gtgtttaaaataatataatgaatggggttggttaatgtacatattgcccgtcacttctattt-aaggg
>Mischonyx_processigerus_3648
cccttgtattaaaataaataaattaaaattaatatat---aatgaaatttaataatttttggcggttgattgcta--attagaggagcttgtatt-attaatagaattagctctttatatttaaa---aaat-aa-ataatatattcatctccgttataaa--atgttaaattga-----attataaa---------ttttgttattaaatttcaggtcaagatgtagtat--ttatta-ggggatattagctacagttatacaa---t-gtatggtttataa------------------aaaagaattttaataataaattgaatttaattgtaatt-atgattaaaatattatagtgaatgggagtgattaatgtacatattgcccgtcactttctact-aacgN
>Mischonyx_minimus_3649
cccttgtattaaag--gattatattaaattagtatat---aatgaaatttaataatttttggcggttaattgtta--attagaggagcttgtact--ttattagaattagctctttatatttaaa---tagt-aa-ataatttattcatctccgttataaa--atgtattattta-----ataatatg---------gagatttattgtatttcaggtcaagatgtagtat--ttatta-gagggtattagctacaattatgaaa---t-ttatggtttataaag--------------gtaaagaatttttgatgataaattgaatttaattgtaata-ataattaaaatattaatatgaatggagatgattaatgtacatattgcccgtcacttctatat-aaggg
>Mischonyx_poeta_3650A
cccttgtattaaaa--aattaattttaattagtatata--aatggaatttaataa-ttttggcggttaattatta--attagaggagcttgta----tttatagatttagctctttatatttaat---ttat-aa-aaaatttattcatctccgttattaa--ttgttaaattaa-----attatatta--------attcattatcatatttcaggtcaagatgtagtat--ttataa-ggaaatattagctacaattatataa---t-tgatagtttgtaatg--------------gaaagggagatttgacaataaattgaatttaattgtaatt-gtatttaaaataatatgatgaatgggtatagttaatgtacatattgcccgtcacttctattt-aaggg
>Mischonyx_poeta_3650B
cccttgtattaaaa--aattaattttaattagtatata--aatggaatttaataa-ttttggcggttaattatta--attagaggagcttgta----tttatagatttagctctttatatttaat---ttat-aa-aaaatttattcatctccgttattaa--ttgttaaattaa-----attatatta--------attcattatcatatttcaggtcaagatgtagtat--ttataa-ggaaatattagctacaattatataa---t-tgatagtttgtaatg--------------gaaagggagatttgacaataaattgaatttaattgtaatt-gtatttaaaataatatgatgaatgggtatagttaatgtacatattgcccgtcacttctattt-aaggg
>Mischonyx_intermedius_4116A
cccttgtattaaag--gattatattaaattagtatat---aatgaaatttaataatttttggcggttaattgtta--attagaggagcttgtact--ttattagaattagctctttatatttaaa---tagt-aa-ataatttattcatctccgttataaa--atgtattattta-----ataatatg---------gagatttattgtatttcaggtcaagatgtagtat--ttatta-gagggtattagctacaattatgaaa---t-ttatggtttataaag--------------gtaaagaatttttgatgataaattgaatttaattgtaata-ataattaaaatattaatatgaatggagatgattaatgtacatattgcccgtcacttctatat-aaggg
>Mischonyx_intermedius_4116B
cccttgtattaaag--gattatattaaattagtatat---aatgaaatttaataatttttggcggttaattgtta--attagaggagcttgtact--ttattagaattagctctttatatttaaa---tagt-aa-ataatttattcatctccgttataaa--atgtattattta-----ataatatg---------gagatttattgtatttcaggtcaagatgtagtat--ttatta-gagggtattagctacaattatgaaa---t-ttatggtttataaag--------------gtaaagaatttttgatgataaattgaatttaattgtaata-ataattaaaatattaatatgaatggagatgattaatgtacatattgcccgtcacttctatat-aaggg
>Mischonyx_intermedius_4117A
cccttgtattaaag--gattatattaaattagtatat---aatgaaatttaataatttttggcggttaattgtta--attagaggagcttgtact--ttattagaattagctctttatatttaaa---tagt-aa-ataatttattcatctccgttataaa--atgtattattta-----ataatatg---------gagatttattgtatttcaggtcaagatgtagtat--ttatta-gagggtattagctacaattatgaaa---t-ttatggtttataaag--------------gtaaagaatttttgatgataaattgaatttaattgtaata-ataattaaaatattaatatgaatggagatgattaatgtacatattgcccgtcacttctatat-aaggg
>Gonyleptes_antiquus_3707
ccctagtattataa---taaataaggtattagtat-----attgaaaattaataa-ttttggcggttaattttta--tttagaggagcttgtta---tttatagaattagctctttaaattttag---tatt-agtataatttattcatctccgttattaa----aattaattta--------------ata-----aattattttagtatatcaggtcaagatgtagttt--ttatta-agtataattagctacaattatgaaa---t-gaatgaatttttgat----------------attgtatattaattttgaatttgaatttaattgtaata-ataattagaaagttattgtgaattaaataagttaatgtacatattgcccgtcacttctatga--taga
>Gonyleptes_antiquus_3708
ccctagtattataa---taaataaggtattagtat-----attgaaaattaataa-ttttggcggttaattttta--tttagaggagcttgtta---tttatagaattagctctttaaattttag---tatt-agtataatttattcatctccgttattaa----aattaattta--------------ata-----aattattttagtatatcaggtcaagatgtagttt--ttatta-agtataattagctacaattatgaaa---t-gaatgaatttttgat----------------attgtatattaattttgaatttgaatttaattgtaata-ataattagaaagttattgtgaatggaataagttaatgtacatattgcccgtcacttctatga--taga
>Mischonyx_intervalensis_3709
ccctaatattgttt--aaagatatttaattagtatata--atagagatttaataa-ttttggcggttaattatta--attggaggagcttgtata--atagtagaattagctctttatatttaga---taat-aa-ataatttattcatctccgttataaa--ataatataattgtaatttataattaaataaatgattaatataaaagatttcaggtcaagatgtagtat--ttatta-taatatattagctacatttatgtaa---t-ttatggaataattta--------------aattaaagggattaaaaggaaattgaatttaattgtaatt-ataattaaaatattatgatgaatgaaaataattaatgttcatattgcccgtcacttctatta-aaggg
