# Supplementary material for: Phylogenetic relationships of the genus Mischonyx Bertkau, 1880, with taxonomic changes and three new species description (Opiliones: Gonyleptidae)
Source: PeerJ. 2021 Sep 28;9:e11682. doi: 10.7717/peerj.11682 (PMC8485841; doi:10.7717/peerj.11682)
Supplement: Supplemental Information 2 [file peerj-09-11682-s002.fas]

>Promitobates_ornatus_0054
gcataataaattgttttttaattggaaactggaatgaagggtggttactgaagagt-aagttttaattgat-aaatttgaatttaaattaaaagtaaaaatgcttttataattccttgggacgagaagaccctagaagctttttaaat-----taa---agatttttgaattggggcaatt-gatgaagataaagatttttatata--at-aattaataggataataaaggttattataagttactctagggataacagcgttatttaatttataagttcttattagtagtt-aggtttgcgacctcgatgttgaattaatannnnnnnnnnnnnnnnnnnnn-nnnnnnnnnnnnnnnnnnnnnnnnnnnnnnnnnnnnnnnnnn
>Roeweria_virescens_0081
gcataataaatagttttttaattgaaaactggaatgaagggtagaaactaagaaga-gagttttatttaat-aaatttgaatttaaattagaagttaaaatgcttttattaatttttgggacgagaagaccctagaagcttaaaaat------tta---atattttttgattggggtaatt-tatgaagaaatttatttttatata--at-taaagatggaaata----------ataaagttactctagggataacagcgtaatttaattagcaagttcttattaatagtt-aggtttgcgacctcgatgttgaattaatannnnnnnnnnnnnnnnnnnnn-nnnnnnnnnnnnnnnnnnnnnnnnnnnnnnnnnnnnnnnnnn
>Heliella_singularis_1837
gcataatcgatagttttttaattgaaaactggaatgaagggtttaaactaaagaga-tagttttatttagt-tatcttgaatttaaattaaaagtaaaaatgcttttataaatttttgggacgagaagaccctagaagcttgtga-t------tga---aaaatttttggttggggcaaca-gttgaagatataaatttttgaagat-tt-attaat--tataaa----------atgaagttactctagggataacagcataatttaattaacaagttcttattaataatt-aagtttgtgacctcgatgttgaattaatttttatttttggtgaagaagctaaaaaaanntagtctgttcgactattaaaaaattacgtgatct
>Mischonyx_anomalus_1638
gcataatcgatagttttttaattgaaagctggaatgaagggtttatactaaggaga-tggttttatttgat-tatcttgaatttaaactaaaagtaaaaatgcttttataaaactttgggacgagaagaccctagaagcttgtga-t------tga---aaaatttttggttggggtaacg-tttgaagataaaaatttttaaagga-tt-ttaaataatataga----------attaagttactctagggataacagcataatttaattaacaagttcttattaataatt-aagtttgtgacctcgatgttgaattaatttttanttttggtgaaggagctaaaagaaggtagtctgttcgactattaaaaaattacgtgatct
>Gonyleptes_horridus_0103
gcataataaatagttttttaattgagaactggtatgaagggttgaaactaagaaga-tagttttatttaat-ttatttaaatttaaattaaaagtaaaaatgcttttatgaatttttgggacgagaagaccctagaagcttgaaa--------ttgga-gtaatttttgattggggcaatg-gttgaagagatggatttttgaatt--ta-tgttaataggataa----------ggtaagttactctagggataacagcattatttaattagcgagttcttattaataatt-aagtttgtgacctcgatgttgaattaattnnnnnnnnnnnnnnnnnnnnn-nnnnnnnnnnnnnnnnnnnnnnnnnnnnnnnnnnnnnnnnnn
>Piassagera_brieni_0141
gcataataaataggtttttaattggaatctggaatgaaaggttaaaactaagaaga-ttgttttatttaat-tactttgaatttaaattaaaagtaaaaatgcttttattaatttctgggacgagaagaccctagaagcttttagaatta---tac---agaatttttagttggggtaatt-ggtgaagatataaatttttaaatagaaa-taagataagtgaat----------tttaagttactctagggataacagcattatttaattaacaagttcttattaataatt-aagtttgtgacctcgatgttgaattaattnnnnnnnnnnnnnnnnnnnnn-nnnnnnnnnnnnnnnnnnnnnnnnnnnnnnnnnnnnnnnnnn
>Pseudotroglus_telluris_2118
gcataataaataggtttttaattgaaatctggaatgaaaggtt-agactaagaaga-ttgttttatttaat-tattttgaatttaagttaaaagtaaaaacgcttttataaagttctgggacgagaagaccctagaagcttttga--------------agaatttttaattggggtaattaaatgaagataaggatttttaa----------------------------------taagttactctagggataacagcattatttaattaacaagttcttattaataatt-aagtttgtgacctcgatgttgaattaattnnnnnnnnnnnnnnnnnnnnn-nnnnnnnnnnnnnnnnnnnnnnnnnnnnnnnnnnnnnnnnnn
>Ampheres_leucopheus_0377
gcataataattagttttttaattgaaaactggaatgaaaggtttaaactaaagaga-tagttttatttaat-tatattgaatttaaattaaaggtaaaaatgcttttattaaattttgggacgagaagaccctagaagcttaaaa--------ttaaaattaatttttaattggggtaatg-tttgaagaggtaaatttttgaaaa--taaaaaaataaaagaaa----------ataaagttactctagggataacagcattatttaactaacaagttcttattaatagtt-aagtttatgacctcgatgttgaattaaatnnnnnnnnnnnnnnnnnnnnn-nnnnnnnnnnnnnnnnnnnnnnnnnnnnnnnnnnnnnnnnnn
>Mischonyx_intervalensis_0099
nnnnnnnnnnnnnntttttaattggaagctggaatgaaggtttaaaactgaggaga-atgttttattaaat-aaatttgaatttaaattaaaagtataaatgcttttatgaagttttgggacgagaagaccctagaagctttaaaat------tta---agaattttttgttggggtaaca-cttgaagatattaatttttgattt-----ttaaatggaaatta----------tataagttactctagggataacagcattatttaattagcaagttcttattaataatt-aagtttgtgacctcgatgttgaattaattttaatttttggtgaaggagctaaataaggatagtctgttcgactattaaaaaattacatgattt
>Mischonyx_intervalensis_3709
gcataatcaatagctttttaattggaagctggaatgaagggttaaaactgaggaga-atgttttattaaat-aaatttgaatttaaattaaaagtataaatgcttttatgaagttttgggacgagaagaccctagaagctttaaaat------tta---agaattttttgttggggtaaca-cttgaagatattaatttttgattt-----ttaaatggaaatta----------tataagttactctagggataacagcattatttaattagcaagttcttattaataatt-aagtttgtgacctcgatgttgaattaattttaatttttggtgaaggagctaaataaggatagtctgttcgactattaaaaaattacgtgatct
>Gonyleptes_antiquus_3707
gcataatcaatagtcttttaattgagggctggaatgaagggttaatactaaaaaga-aagttttatttaat-tattttgaatttaaattaaaagtaaaaatgcttttattaatttttgggacgagaagaccctagaagcttactatttattatata---ataaattttagttggggtaaca-tttgaagatataaatttttaaata--tg-gagtttattatgaa---------attaaagttactctagggataacagcattatttaattaacaagttcttattaataattgaagtttgtgacctcgatgttgaattaatttttatttttggtgaagaagctaaatgaatttagtctgttcgactattaaaaaattacgtgatct
>Gonyleptes_antiquus_3708
gcataatcaatagtcttttaattgagggctggaatgaagggttaatactaaaaaga-aagttttatttaat-tattttgaatttaaattaaaagtaaaaatgcttttattaatttttgggacgagaagaccctagaagcttactatttattatata---ataaattttagttggggtaaca-tttgaagatataaatttttaaata--tg-gagtttattatgaa---------attaaagttactctagggataacagcattatttaattaacaagttcttattaataattgaagtttgtgacctcgatgttgaattaatttttatttttggtgaagaagctaaatgaatttagtctgttcgactattaaaaaattacgtgatct
>Mischonyx_intermedius_4116B
gcataataantnnttttttattggaaaactggaatgaagggttaagactaaaaaga-tagttttatttaat-aattttgaatttaaattaaaagtaaaaatgcttttatgaagttttgggacgagaagaccctagaagcttaaaatt------tta---aaaattttttgttggggtaaca-tttgaagaagtaatatttttgaaaa-tt-ttaagataaagtta----------agaaagttactctagggataacagcattatttaattagcgagttcttattaataatt-aagtttgtgacctcgatgttgaattaatttttatttttggtgaaggagctaaaaaagtttagtctgttcgactattaaaaaattacatgattt
>Mischonyx_intermedius_4116A
gcataataantnnttttttattggaaaactggaatgaagggttaagactaaaaaga-tagttttatttaat-aattttgaatttaaattaaaagtaaaaatgcttttatgaagttttgggacgagaagaccctagaagcttaaaatt------tta---aaaattttttgttggggtaaca-tttgaagaagtaatatttttgaaaa-tt-ttaagataaagtta----------agaaagttactctagggataacagcattatttaattagcgagttcttattaataatt-aagtttgtgacctcgatgttgaattaatttttatttttggtgaaggagctaaaaaagtttagtctgttcgactattaaaaaattacatgattt
>Mischonyx_intermedius_4117A
gcataataantnnttttttattggaaaactggaatgaagggttaagactaaaaaga-tagttttatttaat-aattttgaatttaaattaaaagtaaaaatgcttttatgaagttttgggacgagaagaccctagaagcttaaaatt------tta---aaaattttttgttggggtaaca-tttgaagaagtaatatttttgaaaa-tt-ttaagataaagtta----------agaaagttactctagggataacagcattatttaattagcgagttcttattaataatt-aagtttgtgacctcgatgttgaattaatttttatttttggtgaaggagctaaaaaagtttagtctgttcgactattaaaaaattacatgattt
>Sodreana_sodreana_0056
gcataatcaatagttttttaattgaaagctggaatgaagggtt-tttctaaggaga-aagttttatttaat-tagtttgaatttaaattaaaagtaaaaatgcttttataaaattttgggacgagaagaccctagaagcttatagaat-----ttt---ataatttttagttggggtaact-tttgaagagagaaatttttgagat--tt-taaagtttgata------------gggaagttactctagggataacagcattatttaattagcaagttcttattaataatt-aagtttgtgacctcgatgttgaattaattnnnnnnnnnnnnnnnnnnnnn-nnnnnnnnnnnnnnnnnnnnnnnnnnnnnnnnnnnnnnnnnn
>Mischonyx_anomalus_0693
gcataataaatagtcctttaattggggactggaatgaagggttaaaactaaaaaga-gtgttttatttaat-aaatttgaatttaaattaaaagtaaaaatgcttttatggggttttgggacgagaagaccctagaagcttaaaa--------tta---aagattttttgttggggcaaca-tttgaagaggcaaatttttaaaattttt-taaaaaggagatcat-------ataaaaagttactctagggataacagcattatttaattagcaagttcttattaataatt-aagtttgtgacctcgatgttgaattaatttttatttttggtgaaggagct-aaaaagggtagtctgttcgactattaaaagcttacatgattt
>Mischonyx_anomalus_0122
ggataataaatagtcctttaattggggactggaatgaagggttaaaactaagaaga-gtgttttatttaat-aaatttgaacttaaattaaaagtaaaaatgcttttatgaagttttgggacgagaagaccctagaagcttaaaa--------ttg---aagattttttgttggggtaaca-tttgaagatgtaaatttttaaag---tt-ttataaggggttat----------gtaaagttactctagggataacagcattatttaattaacaagttcttattaataatt-aagtttgtgacctcgatgttgaattaattnnnnnnnnnnnnnnnnnnnnn-nnnnnnnnnnnnnnnnnnnnnnnnnnnnnnnnnnnnnnnnnn
>Mischonyx_insulanus_3066
gcataataaatagttttttaattgggaactggaatgaagggttaaaactaaaaaga-aagttttatttatt-gaatttgaaattaaattaaaagtaaaaatgcttttatgaagctttgggacgagaagaccctagaagcttaaaa--------tta---agaattttttattggggtaata-tttgaagataacaatttttggaaaattt-aaaaagtagtttat----------ataaagttactctagggataacagcattatttaattaacaagttcttattaataatt-aagtttgtgacctcgatgttgaattaatttttatttatggtgaagaagctataagagggtagtctgttcgactattaaaagcttacatgattt
>Mischonyx_anomalus_2953
gcataataaatagtcctttaattggggactggaatgaagggttaaaactaagaaga-gtgttttatttaat-aaatttgaacttaaattaaaagtaaaaatgcttttatgaagttttgggacgagaagaccctagaagcttaaaa--------ttg---aagattttttgttggggtaaca-tttgaagatgtaaatttttaaag---tt-ttataaggggttat----------gtaaagttactctagggataacagcattatttaattaacaagttcttattaataatt-aagtttgtgacctcgatgttgaattaatttttatttttggtgaaggagct-aagaaaggtagtctgttcgactattaaaaacttacatgattt
>Deltaspidium_tenue
gcataataaatagttttttaattggggactggaatgaagggtataaactaaaaagagaagttttatttgat-gattttgaaattaaattaaaagtaaaaatgcttttattaaattttgggacgagaagaccctagaagcttgaaa--------ttt---ttagttttttgttggggtaaca-tttgaaggtaaaaatttttgaagt--ttaaaaaggaaattttt----------atgaagttactctagggataacagcattatttaattagcgagttcctattaataatt-aagtttgtgacctcgatgttgaattaattnnnnnnnnnnnnnnnnnnnnn-nnnnnnnnnnnnnnnnnnnnnnnnnnnnnnnnnnnnnnnnnn
>Deltaspidium_orguense_0520
gcataataaatagttctttaattgggaactggaatgaagggtttaaactaaaaaga-aagttttatttaat-aattttgaagttaaattaaaagtaaaaatgcttttattaaattttgggacgagaagaccctagaagcttgaaa--------ttt---ttagttttttgttggggcaaca-tttgaagataaaaatttttggaat--tt-taaagggaattttt----------atgaagttactctagggataacagcattatttaattagcgagttcttattaataatt-aagtttgtgacctcgatgttgaattaattnnnnnnnnnnnnnnnnnnnnn-nnnnnnnnnnnnnnnnnnnnnnnnnnnnnnnnnnnnnnnnnn
>Deltaspidium_asperum_2201
gcataataaatagttctttaattgggaactggaatgaagggtttaaactaaaaaga-aagttttatttaat-aattttgaatttaaattaaaagtaaaaatgcttttattaaattttgggacgagaagaccctagaagcttgaaa--------ttt---ttagttttttgttggggtaaca-tttgaagataaaaatttttgaaat--tt-taaagggaattttt----------atgaagttactctagggataacagcattatttaattagcgagttcttattaataatt-aagtttgtgacctcgatgttgaattaattttacttttggtgaaggagcta-agaaggggtagnnnnnnnnnnnnnnnnnnnnnnnnnnnnnnn
>Mischonyx_kaisara_3575
gcataataaatagttttttaattggggactggaatgaagggttaagactaaaaagg-aagttttatttaat-aattttgaatttaaattaaaagtaaaaatgcttttatgaaattttgggacgagaagaccctagaagcttgaaa--------ttta-aataattttttattggggcaata-tctgaaggtaaaaatttttggaaa--tt-taaagtggtatata----------ataaagttactctagggataacagcattatttaattagcaagttcttattaataatt-aagtttgtgacctcgatgttgaattaatttttatctatggtgaaggggct-ttagagggtagtctgttcgactattaaaagcttacatgattt
>Mischonyx_reitzi_0672
gcataataaatagttctttaattgggaactggaatgaagggttaagactaagaaga-atgttttatttaat-aaatttgaatttaaattaaaagtaaaaatgcttttatgaagttttgggacgagaagaccctagaagcttaaaa--------tta---aagattttttgttggggcaaca-tttgaagatataaatttttaaaaaattt-ttggaggagattta----------ataaagttactctagggataacagcattatttaattaacaagttcttattaataatt-aagtttgtgacctcgatgttgaattaatttttatttttggtgaaggagct-aagaaagatagtctgttcgactattaaaaacttacatgattt
>Mischonyx_clavifemur_0079
gcataatcaatagttctttaattgggaactggaatgaagggttaagactaagaaga-atgttttatttaat-aaatttgaatttaaattaaaagtaaaaatgcttttatgaagttttgggacgagaagaccctagaagcttaaaa--------tta---aagattttttgttggggtaaca-tttgaagatatgaatttttaaaaaattt-ttgaaggagattta----------ataaagttactctagggataacagcattatttaattaacaagttcttattaataatt-aagtttgtgacctcgatgttgaattaattnnnnnnnnnnnnnnnnnnnnn-nnnnnnnnnnnnnnnnnnnnnnnnnnnnnnnnnnnnnnnnnn
>Mischonyx_clavifemur_0845
gcataataaatagttctttaattgggaactggaatgaagggttaagactaagaaga-atgttttatttaat-gaatttgaatttaaattaaaagtaaaaatgcttttatgaagttttgggacgagaagaccctagaagcttaaaa--------tta---aagattttttgttggggtaaca-tttgaagatatgaatttttaaaaaattt-ttgaaggagattta----------ataaagttactctagggataacagcattatttaattagcaagttcttattaataatt-aagtttgtgacctcgatgttgaattaatttttatttttggtgaaggagct-aagaaagatagtctgttcgactattaaaaacttacatgattt
>Multumbo_terrenus_2136
nnnnnnnnnnnnnnnnnnnnnnnnnnnnnnnnnnnnnnnnnnnnnnnnnnnnnnga-aagttttatttaat-aattttgaaattaaattaaaagtaaaaatgcttttatgaaattttgggacgagaagaccctagaagcttaaaa--------ttt---aaaattttttgttggggtaaca-tttgaagataaggatttttgaaaa--tt-taaggaaaggaaat----------ataaagttactctagggataacagcataatttaattaacaagttcttattaataatt-aagtttgtgacctcgatgttgaattaatttttacttttggtgaaggagctaagataggatagtctgttcgactattaaaaaattacatgattt
>Multumbo_dimorphicus_0069
gcataataaatagttctttaattgggaactggaatgaagggttaaaactaagaaga-aagttttatttaat-aattttgaaattaaattaaaagtaaaaatgcttttatgaaattttgggacgagaagaccctagaagcttaaaa--------ttt---aaaattttttgttggggtaaca-tttgaagataaggatttttgaaaa--tt-taaggaaaggaaat----------ataaagttactctagggataacagcataatttaattagcaagttcttattaataatt-aagtttgtgacctcgatgttgaattaattnnnnnnnnnnnnnnnnnnnnn-nnnnnnnnnnnnnnnnnnnnnnnnnnnnnnnnnnnnnnnnnn
>Mischonyx_insulanus_2345
gcataataaatagttttttaattggaaactggaatgaagggttaaaactaaagaga-aagttttatctaat-gaatttgaaattaaattaaaagtaaaaatgcttttataaagctttgggacgagaagaccctagaagcttaaaattt----attt---aaaattttttattggggtaata-tttgaagataataatttttaaaaa--tt-ttaaattatataaa---------tg--aagttactctagggataacagcattatttaattaacaagttcttattaataatt-aagtttgtgacctcgatgttgaattaaattttatctttggtgaaggagct-taagaaggtagtctgttcgactattaaaaacttacatgattt
>Mischonyx_insulanus_0143
gcataataaatagttttttaattggaaactggaatgaagggttaaaannaaaaaga-aagttttatttaat-g-atttgaaattaaattaaaagtaaaaatgcttttattaagctttgggacgagaagaccctagaagcttaaa---------------aaaattttttattggggtaata-tttgaagacaaaaatttttgga----------------------------------aagttactctagggataacagcattatttagttaacaagttcttattaataact-aagtttgtgacctcgatgttgaattaaatnnnnnnnnnnnnnnnnnnnnn-nnnnnnnnnnnnnnnnnnnnnnnnnnnnnnnnnnnnnnnnnn
>Mischonyx_insulanus_1374
gcataataaatagttttttaattggaaactggaatgaagggttaaaactaaaaaga-aagttttatttaat-gaatttgaaattaaattaaaagtaaaaatgcttttattaagctttgggacgagaagaccctagaagcttaaaattt----attt---aaaattttttattggggtaata-tttgaagacaaaaatttttgaaaa--tt-ttaaattatataaa---------aggaaagttactctagggataacagcattatttagttaacaagttcttattaataact-aagtttgtgacctcgatgttgaattaaattttatctttggtgaaggagct-taagaggatagtctgttcgactattaaaaacttacatgattt
>Mischonyx_insulanus_1455
gcataataaatagttttttaattggaaactggaatgaagggttaaaactaagaaga-aagttttatttaataaaatttgaatttaaattaaaagtaaaaatgcttttataaaattttgggacgagaagaccctagaagcttaaaatt------ata---tatattttttattggggtaata-tttgaagataaaaatttttaattta----ttaaagtatttaaa----------ataaagttactctagggataacagcattatttaattaacaagttcttattaataatt-aagtttgtgacctcgatgttgaattaaattttatttatggtgaaggagct-ttaaagggtagtctgttcgactattaaaaacttacatgattt
>Mischonyx_processigerus_0463
nnnnnnnnnnnnnnnnnnnnnnnnnnnnnnnnnnnnnagggttaaaactaagaaga-gggttttatttaat-aattttgaatttaaattaaaagtaaaaatgcttttattaaactttgggacgagaagaccctagaagcttaaaa-t------ttt---taaattttttgttggggtaaca-tttgaagataaaaatttttataaa--tt-aaagataatattta---------attaaagttactctagggataacagcattatttaattagcgagttcttattaataatt-aagtttgtgacctcgatgttgaattaatttaaatttttggtgaaggagct-aaggagggtagtctgttcgactattaaaaaattacatgattt
>Mischonyx_processigerus_3648
gcataatcaatagttttttaattgaaaactggaatgaagggttaaaactaagaaga-gagttttatttaat-aattttgaatttaaattaaaagtaaaaatgcttttataaaactttgggacgagaagaccctagaagcttaaaa-t------ttt---aaaattttttgttggggtaaca-tttgaagataaaaatttttataaa--tt-aaaggtaatggtta---------attaaagttactctagggataacagcattatttaattagcgagttcttattaataatt-aagtttgtgacctcgatgttgaattaatttaaatttttggtgaaggagct-aaggagggtagtctgttcgactattaaaaaattacgtgatct
>Mischonyx_fidelis_4115A
nnnnnnnnnnnnnnnnnnnnnnnnnnnnnnnnnatgaagggttaa-actaaagaga-gggttttattttat-gattttgaatttaaattaaaagtaaaaatgcttttatagaactttgggacgagaagaccctagaagcttgaaatt------ttt---gaaattttttgttggggtaaca-tttgaaggtaaagatttttataaa--aa-gaggaaaagaaaat-----------aaaagttactctagggataacagcattatttagttagcgagttcttattaataatt-aagtttgtgacctcgatgttgaattaatttaaatttttggtgaaggagctgaaaaagggtagtctgttcgactattaaaaaattacatgattt
>Mischonyx_squalidus_0085
nnntaataaatagttttttaattgggaactggaatgaagggttaagattaaagaga-gggttttattttat-gactttgaatttaaattaaaagtaaaaatgcttttataggactttgggacgagaagaccctagaagcttaaaatt------ttt---gaaattttttgttggggtaaca-tttgaaggtaaagatttttataga--aa-gaagaaaagaaaat------------aaagttactctagggataacagcattatttagttagcgagttcttattaataatt-aagtttgtgacctcgatgttgaattaatttaaatttttggtgaaggagctaaaaaagggtagtctgttcgactattaaaaaattacatgattt
>Mischonyx_squalidus_2026
nnnnnnnnnnnnnnnnnnnnnnnnnnnnnnnnnnnnnnnnnnnnnnnnnaaagaga-gggttttattttat-gactttgaatttaaattaaaagtaaaaatgcttttataggactttgggacgagaagaccctagaagcttaaaatt------ttt---gaaattttttgttggggtaaca-tttgaaggtaaagatttttataga--aa-gaagaaaagaaaat------------aaagttactctagggataacagcattatttagttagcgagttcttattaataatt-aagtttgtgacctcgatgttgaattaatttaaatttttggtgaaggagctaaaaaagggtagtctgttcgactattaaaaaattacatgattt
>Mischonyx_parvus_3621A
gcataatcaatagttttttaattgggaactggaatgaagggttaagactaaagaga-gggttttattttat-gactttgaatttaaattaaaagtaaaaatgcttttataggactttgggacgagaagaccctagaagcttaaaatt------ttt---gaaattttttgttggggtaaca-tttgaaggtaaagatttttataga--aa-gaagaaaagaaaat------------aaagttactctagggataacagcattatttagttagcgagttcttattaataatt-aagtttgtgacctcgatgttgaattaatttaaatttttggtgaaggagctgaaaaagggtagtctgttcgactattaaaaaattacgtgatct
>Mischonyx_parvus_3651A
gcataatcaatagttttttaattgggaactggaatgaagggttaagactaaagaga-gggttttattttat-gactttgaatttaaattaaaagtaaaaatgcttttataggactttgggacgagaagaccctagaagcttaaaatt------ttt---gaaattttttgttggggtaaca-tttgaaggtaaagatttttataga--aa-gaagaaaagaaaat------------aaagttactctagggataacagcattatttagttagcgagttcttattaataatt-aagtttgtgacctcgatgttgaattaatttaaatttttggtgaaggagctgaaaaagggtagtctgttcgactattaaaaaattacgtgatct
>Mischonyx_parvus_3621B
gcataatcaatagttttttaattgggaactggaatgaagggttaagactaaagaga-gggttttattttat-gactttgaatttaaattaaaagtaaaaatgcttttataggactttgggacgagaagaccctagaagcttaaaatt------ttt---gaaattttttgttggggtaaca-tttgaaggtaaagatttttataga--aa-gaagaaaagaaaat------------aaagttactctagggataacagcattatttagttagcgagttcttattaataatt-aagtttgtgacctcgatgttgaattaatttaaatttttggtgaaggagctg-aaaagggtantctgttcnactattaaaaaattacgtgatct
>Mischonyx_proletariae_2361
gcataataaatagttttttaattggaaactggaatgaagggtt-agactaaagaga-gggttttatttaat-aattttgaacttaaattaaaagtaaaaatgcttttataaagttttgggacgagaagaccctagaagcttaaaa----------------aattttttgttggggtaata-tttgaagataaaaattttt------------------------------------aaagttactctagggataacagcattatttaattagcaagttcttattaataatt-aagtttgtgacctcgatgttgaattaattnnnnnnnnnnnnnnnnnnnnn-nnnnnnnnnnnnnnnnnnnnnnnnnnnnnnnnnnnnnnnnnn
>Mischonyx_minimus_3649
gcataatcaatagttttttaattggaaactggaatgaagggttaagactaaagaga-gagttttattttat-aattttgaaattaaattaaaagtaaaaatgcttttatgaaattttgggacgagaagaccctagaagcttaaaa-t------tta---aatattttttgttggggtaaca-tttgaagataataatttttaataa--tt-ttgaattagatata---------aataaagttactctagggataacagcattatttaattagcgagttcttattaataatt-aagtttgtgacctcgatgttgaattaatttagatttttggtgaagaagct-agaaagggtagtctgttcgactattaaaaaattacgtgatct
>Mischonyx_poeta_3650A
gcataatcaatagttttttaattgaaaactggaatgaaaggttaagactaaagaga-aggttttatttaat-aattttgaatttaaattaaaagtaaaaatgcttttataaagctttgggacgagaagaccctagaagcttaaat-t------tta---agaaatttttgttggggtaaca-tttgaaggtaaagatttttataaa--tt-gaaagaaagaataa------------aaagttactctagggataacagcattatttaattagagagttcttattaataatt-aagtttgtgacctcgatgttgaattaatttaaatttttggtgaaggagct-aaaaaggatagtctgttcgactattaaaaaattacgtgatct
>Mischonyx_poeta_3650B
gcataatcaatagttttttaattgaaaactggaatgaaaggttaagactaaagaga-aggttttatttaat-aattttgaatttaaattaaaagtaaaaatgcttttataaagctttgggacgagaagaccctagaagcttaaat-t------tta---agaaatttttgttggggtaaca-tttgaaggtaaagatttttataaa--tt-gaaagaaagaataa------------aaagttactctagggataacagcattatttaattagagagttcttattaataatt-aagtttgtgacctcgatgttgaattaatttaaatttttggtgaaggagct-aaaaaggatagtctgttcgactattaaaaaattacgtgatct
>Mischonyx_bresslaui_2809
gcataataaatagttttttaattgggaactggaatgaagggttaagactaaagaga-aggttttgtttaat-tattttgaatttaaattaaaagtaaaaatgcttttatggagctttgggacgagaagaccctagaagcttaaaa-t------tct---aaaattttttgttggggtaaca-tttgaagataaaaatttttatatt--ta-taaagaaaaaatgg------------aaagttactctagggataacagcattatttaattagcgagttcttattaataatt-aagtttgtgacctcgatgttgaattaatttaaatttttggtgaaggagctaaaaaagggtagtctgttcgactattaaaaacttacatgattt
>Mischonyx_bresslaui_3375
gcataatcaatagttttttaattgggaactggaatgaagggtt-agactaaagaga-aggttttgtttaat-tattttgaatttaaattaaaagtaaaaatgcttttatagaactttgggacgagaagaccctagaagcttaaaa----------------aattttttgttggggtaaca-tttgaagataaaaatttttg-----------------------------------aaagttactctagggataacagcattatttaattagcgagttcttattaataatt-aagtttgtgacctcgatgttgaattaattnnnnnnnnnnnnnnnnnnnnn-nnnnnnnnnnnnnnnnnnnnnnnnnnnnnnnnnnnnnnnnnn
>Mischonyx_bresslaui_0111
gcataataaatagttttttaattgggaactggaatgaagggttaagactaaagaga-aggttttgtttaat-tattttgaatttaaattaaaagtaaaaatgcttttatagagctttgggacgagaagaccctagaagcttaaaa-t------tct---aaaattttttgttggggtaaca-tttgaagataaagatttttatatt--ta-ttaaagaaaaatgg------------aaagttactctagggataacagcattatttaattagcgagttcttattaataatt-aagtttgtgacctcgatgttgaattaatttaaatttttggtgaaggagct-aaaaagggtagtctgttcgactattaaaaacttacatgattt
>Mischonyx_bresslaui_2120
gcataataaatagttttttaattgggaactggaatgaagggttaagactaaagaga-aggttttgtttaat-tattttgaatttaaattaaaagtaaaaatgcttttatagagctttgggacgagaagaccctagaagcttaaaa-t------tct---aaaattttttgttggggtaaca-tttgaagataaagatttttatatt--ta-ttaaagaaaaatgg------------aaagttactctagggataacagcattatttaattagcgagttcttattaataatt-aagtttgtgacctcgatgttgaattaatttaaatttttggtgaaggagct-aaaaagggtagtctgttcgactattaaaaacttacatgattt
>Mischonyx_bresslaui_2151
nnnnnnnnnnnnnnnnnnnnnnnnnnnnnnnnnnngaagggttaagactaaagaga-aggttttgtttaat-tattttgaatttaaattaaaagtaaaaatgcttttatagagctttgggacgagaagaccctagaagcttaaaa-t------tct---aaaattttttgttggggtaaca-tttgaagataaagatttttatatt--ta-ttaaagaaaaatgg------------aaagttactctagggataacagcattatttaattagcgagttcttattaataatt-aagtttgtgacctcgatgttgaattaatttaaatttttggtgaaggagct-aaaaagggtagtctgttcgactattaaaaaattacatgattt
>Mischonyx_bresslaui_3363
gcataatcaatagttttttaattgggaactggaatgaagggtt-agactaaagaga-aggttttgtttaat-tattttgaatttaaattaaaagtaaaaatgcttttatagagctttgggacgagaagaccctagaagcttaaaa----------------aattttttgttggggtaaca-tttgaagataaagatttttg-----------------------------------aaagttactctagggataacagcattatttaattagcgagttcttattaataatt-aagtttgtgacctcgatgttgaattaattnnnnnnnnnnnnnnnnnnnnn-nnnnnnnnnnnnnnnnnnnnnnnnnnnnnnnnnnnnnnnnnn
