# Supplementary material for: Phylogenetic relationships of the genus Mischonyx Bertkau, 1880, with taxonomic changes and three new species description (Opiliones: Gonyleptidae)
Source: PeerJ. 2021 Sep 28;9:e11682. doi: 10.7717/peerj.11682 (PMC8485841; doi:10.7717/peerj.11682)
Supplement: Supplemental Information 3 [file peerj-09-11682-s003.fas]

>Sodreana_sodreana_0056
aagtttgaggaagcttttcagaaggctctgagaatggcagacgaaagtttggttggatttgatccgtatgtgaagtgtgttaaggacgaggtgctcaagagtccgactgaccagcgcatgcttgtcctctcagcctcactgaaggctgcctattctatcgatcagctgcacgagatgactaaaattgacagatggtttctctataagatgaaaaatattgttgactgttataatgaactggaaaacttcagtcagaacaacgagtggcccagtcccgatctgataaggaaggcgaagaggctgggtttctgtgacaagcaaattgctctctgtgtgggcagcactgagctggctattcgcaagcagaggatcgcccagggcatcatcccctgtgtcaaggaaatagatacagttgcagcggagtggccggccattaccaattacttgtatctaacttacaatggtgtctctcacgacgtggactttactgaacaggctgtgatggtgttgggctctggtgtgtacagaattgggagttcggtcgagtttgactgttgtgctgtggggtgcgtgaaggagttgcggaaaatgaacaaacgtacaatcatggtcaattacaacccggaaactgttagcact
>Mischonyx_clavifemur_0079
NNNNNNNNNNNNNNNNNNNNNNNNNNNNNNNNNNNNNNNNNNNNNNNNNNNNNNNNNNNNNNNNNNNNNNNNNNNNNNNNNNNNNNNNNNNNNNNNNNNNNNNNNNNNNNNNNNNNNNNNNNNNNNNNNNNNNNNNNNNNNNNNNNNNNNNNNNNNNNNNNNNNNNNNNNNNNNNNNNNNNNNNNNNNNNNNNNNNNNNNNNNNNNNNNNNNNNNNNNNNNNNNNNNNNNNNNNNNNNNNNNNNNNNNNNNNNNNNNNancgagtggcctagtcccgaactgatacggaaggcgaaaagactgggcttctgtgacaagcaaattgctctttgtgtgggcagcacanagctggctattcgcaagcagaggatagcccagggcatcctcccttgtgtcaaggaaatanacacagtagcggcngaatggccggccattaccaattacttgtatctaacttacaacggcgtgtctcacgacgtggacttcactgaacaggctgtaatggtgttgggctctggtgtgtacagaattgggagctcggttgagtttgattgctgtgccgtgNNNNNNNNNNNNNNNNNNNNNNNNNNNNNNNNNNNNNNNNNNNNNNNNNNNNNNNNNNNNNNNNNNNNNNNNNNN
>Mischonyx_squalidus_0085
aagtttgaagaagcttttcagaaggctctgagaatggcagacgaaagtttggtcggatttgatccgtacgtgaaaagtgttaaagacgaggtgctgaagagtccgactgaccagcgcatgcttgtgctctcggcctcactgaaggctggctattccatcgatcagttacacgagatgactaaaattgacagatggttcctctataagatgaaaaatattgtggactgttacaatgaactggaaatcttcagtcagaacaacgagtggcccagtcctgatctgatacggaaggcaaagagacttggcttctgtgacaagcaaattgctctrtgtatgggcagcacagagctggctattcgcaagcagaggatagcccagggcatccttccctgcatcaaggaaatagacacagtagcagcggaatggccggccattaccaattacttgtatctaacttacaacggtgtgtctcacgacgtggactttactgaacaggctgtgatggtgttgggctctggggtgtacagaattggaagctcggtagagtttgattgctgtgccgtggggtgcgtaaaagagttgcggaaaatgaacaaacgtaccatcatggtcaattacaacccggagactgtgagtact
>Mischonyx_intervalensis_0099
aagtttgaagaagcttttcagaaagctctgagaatggcagacgaaagcttggtcggatttgatccatacgtgaaaagtgttaaggacgaggtgctgaagagtccgactgaccagcgcatgctcgtgctctcggcctcactgaaggctgcctattccatcgatcagttacacgaaatgactaagatcgacagatggttcctctataagatgaaaaatattgtggactgttacaatgaactggaaaactttagtcagaacaacgagtggcctagtcccgaactgatacggaaggcgaagagactgggcttctgtgacaagcaaattgctctttgtgtgggcagcacagagctggctattcgcaagcagaggattgcccagggcatcctcccttgtgtcaaggaaatagacacagtcgcggcagaatggccggccattaccaattacttgtacctaacttacaacggtgtgtctcacgacgtggactttactgaacaagctgtgatggtgttgggctctggtgtgtatagaattgggagctcggttgagtttgattgctgtgccgtggggtgtgtaaaagagttgcgtaaaatgaacaaacgcacgatcatggtcaattacaacccggaaactgtgagtact
>Deltaspidium_tenue
aagtttgaagaagcttttcagaaggctctgagaatggcagacgaaagtttggtcggatttgatccgtacgtgaaaagtgttaaggacgaggtgttgaagagcccgactgaccagcgcatgctcgtgctctcggcctcactgaaggctgcctattccatcgatcagttacacgagatgacgaagattgacagatggttcctctataagatgaaaaatattgtggactgctacaacgaactggaaaacttcagtcagaataacgagtggcccagtcctgatctgatacggaaggcaaagagactgggcttctgtgacaaacaaatcgctctgtgtgtgggcagcacagagctggctattcgcaagcagaggatagcccagggcatcatcccctgcgtcaaggaaatagacacagtagcagcggaatggccggccattaccaattacttgtatctaacttacaacggtgtgtctcacgacgtggactttactgaacaggctgtgatggtgctgggctctggggtgtacagaattgggagctcggttgagtttgattgctgtgccgtggggtgcgttaaagagttgcggaaaatgaacaaacgtacaatcatggtcaattacaacccggagactgtgagtact
>Mischonyx_bresslaui_0111
aagtttgaagaagcttttcagaaggctctgagaatggcagacgaaagtttggtcggatttgatccgtacgtgaaaagtgttaaggacgaggtgctgaagagtccgacygaccagcgcatgctygtgctctcggcctcactgaaagctggctattcyatcgatcagttacacgagatgactaagattgacagatggttcctctataagatgaaaaatattgtggactgttacaatgaattggaaaactttagtcagaacaacgagtggcccagtcccgatctgatacggaaggcaaagaractgggcttctgtgacaagcaaattgctctgtgtatgggcagcacagagctggctattcgcaagcagaggatagcccagggcatcctcccctgcatcaaggaaatagacacagtagcagcggaatggccggccattaccaattacttgtatctaacttacaatggtgtgtctcacgatgtggactttactgaacaggctgtgatggtgttrggctctggggtgtacagaattgggagctcggttgagtttgattgctgtgccgtgggatgcgtaaaagagttgcggaaaatgaacaaacgtacaatcatggtcaattacaacccagagactgtgagtact
>Ampheres_leucopheus_0377
aagtttgaagaggcttttcagaaggctctgagaatggcagacgaaagtttggtcggattcgatccatacgtgaaaagtgttaaggacgaggtgctgaagagtccgactgaccagcgcatgcttgtgctctcggcctcactgaaggccggctattctattgatcagctgcangagatgactaaaattgacagatggtttctccataagatgaaaaatattattgactgctataatgaattggaaaactatagtcagaacaacgagtggcccagtcccgatctgataagaaaggcgaagaggctgggtttctgtgacaagcaaatggctctgtgtgtgggcagcacggagctggccattcgcaagcagaggatagcccagggcatcatcccctgcgtcaaggaaatagacacagtcgcagccgagtggccggccatcaccaactacttgtatctaacttacaacggtgtgtctcacgatgtggactttaccgaaccggctgtgatggtgctgggctctggtgtctacagaatcgggagctccgttgagtttgactgctgcgctgtggggtgcgtaaaggagctgcgcaaaatgaacaaacgtacaatcatggtcaattacaacccggaaaccgttagtact
>Mischonyx_processigerus_0463
aagtttgaagaagcttttcagaaggctctgagaatggcagacgaaagtttggtcggatttgatccgtacgtgaaaagtgttaaggatgaggtgctgaaaagtccgactgaccagcgcatgctcgtgctctcagcctcactgaaggctggctattccatcgatcagttacacgagatgactaaaattgacagatggttcctctataagatgaaaaatattgtggactgttacatcgaactggaaaactttagtcagaacaatgagtggcccagtcccgatctgatacgcaaggcaaagagattgggcttctgtgacaagcaaattgctctgtgtgtgggcagcacagagctggctattcgcaagcagaggatagcccaaggcatccttccctgcatcaaggaaatagacacagtagcagcggaatggccagccattaccaattacttgtatctaacttacaacggtgtgtctcacgatgtggactttactgaacaggctgtgatggtgttgggctctggggtatacagaattgggagctcggttgagtttgattgttgtgccgtggggtgtgtaaaagagttgcggaaaatgaacaaacgtaccatcatggtcaattacaacccggagactgtgagtact
>Deltaspidium_orguense_0520
aagtttgaagaagcttttcagaaggctctgagaatggcagacgaaagtttggtcggatttgatccgtacgtgaaaagtgtaaaggacgaggtgttgaagagtccgactgaccagcgcatgctcgtgctctctgcctcactgaaggctgcctattccatcgatcagttacacgagatgaccaagattgacagatggttcctctacaagatgaaaaacattgtggactgctacaatgaactggaaaacttcagtcagaacaacgagtggcccagtcctgatctgatacggaaggcaaagagactgggcttctgtgacaaacaaatcgctctgtgtgtgggcagcacagagctggccattcgcaagcagaggatcgcccagggcatcatcccctgcgtcaaggaaatagacacagtagcagcggaatggccggccattaccaattacttgtatctaacttacaacggtgtgtctcacgatgtggactttactgaacaggctgtgatggtgttgggctccggggtatacagaattgggagctcagttgagtttgattgctgtgccgtggggtgcgtaaaagagttgcggaaaatgaacaaacgtacaatcatggtcaattacaacccggagactgtgagtact
>Mischonyx_reitzi_0672
aagtttgaagaagcttttcagaaggctctgagaatggcagacgaaagtttggtnggatttgatccgtacgtgaaaagtgttaaggacgaggtgctgaagagtccgactgaccagcgcatgctcgtgctctcggcctcactgaaggctgcctattccatcgatcagttacacgagatgactaagattgacagatggttcctctataagatgaaaaatattgtggactgttacaatgaactggaaaactttagtcagaacaacgagtggccgagtcccgaactgatacggaaggcgaagagactgggcttctgtgacaagcaaattgctctttgtgtgggcagcacagagctggctattcgcaagcagaggatagcccagggcatcatcccttgtgtcaaggaaatagacacagtagcggcagaatggccggccatcaccaattacttgtatctaacttacaacggtgtgtctcacgacgtggactttactgaacaggctgtgatggtgttgggctctggtgtgtacagaattgggagctcggttgagtttgattgctgtgctgtggggtgcgtaaaagagttgcgtaaaatgaacaaacgcacaatcatggtcaattacaaccccgaaactgtgagtact
>Mischonyx_anomalus_0693
aagtttgaagaagcttttcagaaggctctgagaatggcagacgaaagtttggtcggatttgatccgtacgtgaaaagtgttaaggacgaggtgctgaagagtccgactgaccagcgcatgctcgtgctctcggcctcactgaaggctgcctattccatcgatcagttacacgatatgactaagattgacagatggttcctctataagatgaaaaatattgtggactgttacaatgaactggaaaactttagtcagaacaacgagtggcctagtcccgaactgatacgaaaggcaaaaagactgggcttctgtgacangcaaattgctctttgtgngggcagcacagaactggctattcgcaagcagaggatagcccagggcatcatcccttgtgtcaaggaaatagacacagtagcggcagaatggccggccattaccaattacttgtatctaacttacaacggtgtgtctcacgacgtggactttactgaacaggctgtgatggtgttgggctctggtgtgtacagaattgggagctcggttgagtttgattgctgtgccgtggggtgcgtaaaagagttgcgtaaaatgaacaaacgcacaatcatggtcaattacaacccggaaactgtgagtact
>Mischonyx_insulanus_1374
aagtttgaagaagcatttcagaaggctctgagaatggcagacgaaagtttggtcggatttgatccgtacgtgaaaagtgttaaggacgaggtgctgaagagcccaactgaccagcgcatgctggtgctctcggcctcactgaaggctgcctattccatcgatcagttacacgagatgactaagattgacagatggttcctctacaagatgaaaaatattgtggactgttacaatgaactggaaaacttcagtcagaacaacgagtggcccagtcccgatctgatacggaaggcaaagaractgggcttctgtgacaagcaaattgctctgtgcgcgggcagcacagagctsgcaattcgcaagcagaggatagcccagggcatcctcccctg--------------------------------------------------acttgtatctaacttacaacggtgtgtctcacgatgtggactttactgaacaggctgtgatggtgttgggctctggggtgtacagaattgggagctcggttgagtttgattgctgtgccgtggggtgcgtaaaagagttgcgtaaaatgaacaaacgtacaatcatggtcaattacaacccggaaactgtgagtact
>Mischonyx_insulanus_1455
aagtttgaagaagcttttcagaaggctctgagaatggcagacgaaagtttggttggatttgatccgtatgtgaaaagtgttaaggacgaggtgctgaagagcccaactgaccagcgcatgctggtgctttctgcctcactgaaagcttcttattccatcgatcagttacacgagatgactaagattgacagatggttcctctacaagatgaaaaatattgtggactgttacaatgaactggaagacttcagtcagaacaacgagtggcccagtcccgatctgatacggaaggcaaagagactgggcttctgtgacaagcaaattgctctctgtgtgggcagcacagarctggctattcgcaaacagaggatagcccagggcatcctcccctgcgtcaaggaaatagacacagtagcagcggaatggccagccattaccaattacttgtatctaacttacaacggtgtgtctcatgatgtggactttactgaacaggctgtgatggtgttgggctctggggtgtacagaattgggagctcagttgagtttgattgctgtgccgtggggtgcgtaaaagagttgcgtaaaatgaacaaacgtacaatcatggtcaattacaacccagaaactgtgagtact
>Mischonyx_anomalus_1638
aagtttgaagaagcttttcagaaggctctgagaatggcagacgaaagtttggtcggatttgatccgtacgtgaaaagtgttaaggacgaggtgctgaagagtccgactgaccagcgtatgctcgtgctctcggcctcactgaaggccgcctattccatcgatcagttacacgagatgactaaaattgacaggtggttcctctataagatgaaaaatattgtgtactgttacaatgaactggaaaactttagtcagaacaacgagtggcctaatcccgaactgatacgaaaggcaaaaagactgggcttctgtgacaagcaaattgctctttgtgtgggcagcacaaanctggctattcnnnnnnnnnnnntagcccagggcatcatcccttgtgtcaaggaaatagacacagaagcggcagaatggccggccattaccaattacttgtatctaacttacaacggtgtgtctcacgacgtgNNNNNNNNNNNNNNNNNNNNNNNNNNNNNNNNNNNNNNNNNNNNNNNNNNNNNNNNNNNNNNNNNNNNNNNNNNNNNNNNNNNNNNNNNNNNNNNNNNNNNNNNNNNNNNNNNNNNNNNNNNNNNNNNNNNNNNNNNNNNNNNNNNNNNNNNNNNNNNN
>Mischonyx_squalidus_2026
NNNNNNNNNNNNNNNNNNNNNNNNNNNNNNNNNNNNNNNNNNNNNNNNNNNNNNNNNNNNNNNNNNNNNNNNNNNNNNNNNNNNNNNNNNNNNNNNNNNNNNNNNNNNNNNNNNNNNNNNNNNNNNNNNNNNNNNNNNNNNNNNNNNggctattccatcgatcagttacacgagatgactaaaattgacagatggttcctctataagatgaaaaatattgtggactgttacaatgaactggaaatcttcagtcagaacaacgagtggcccagtcctgatctgatacggaaggcaaagagacttggcttctgtgacaagcaaattgctctgtgtatgggcagcacagagctggctattcgcaagcagaggatagcccagggcatccttccctgcatcaaggaaatagacacagtagcagcggaatggccggccattaccaattacttgtatctaacttacaacggtgtgtctcacgacgtggactttactgaacaggctgtgatggtgntgggctctggggtgtacagaattggaagctcggtagagtttgattgctgtgccgtggggtgcgtaaaagagttgcggaaaatgaacaaacgtaccatcatggtcaattacaacccggagactgtgagttct
>Pseudotroglus_telluris_2118
aagtttgaagaagcttttcagaaagctctgagaatggcagacgaaagtttggtcggatttgatccatacgtgaagagtgttaaggacgaggtgctgaagagtccgacggaccagcgcatgcttgtgctctcagcctcattgaaggcttcctactccatcgaccaactgcatgagatgaccaaaattgacagatggtttctctataagatgaaaaacattgttgactgttataatgaactggaaaactttagtcagaacaatgagtggcccagtcctgatctgataagaaaggcgaagagactgggcttctgtgacaagcagattgctctgtgtgtgggcagcactgagctggccattcgcaagcagaggatagcccagggcatcctcccctgcgtcaaggaaatagacacagttgctgcggaatggccggccattaccaattacctgtatctaacttacaacggtgtgtctcatgacgtggacttcactgaacaggctgtgatggtgttgggctctggtgtgtacaggattggaagttcagttgagttcgattgttgtgctgtggggtgcgtaaaagagttgcggaaaatgaacaaacgtacaatcatggtcaattacaacccagaaacagtcagtact
>Mischonyx_bresslaui_2120
aagtttgaagaagcttttcagaaggctctgagaatggcagacgaaagtttggtcggatttgatccgtacgtgaaaagtgttaaggacgaggtgctgaagagtccgactgaccagcgcatgcttgtgctctcggcctcactgaaagctggctattccatcgatcagttacacgagatgactaagattgacagatggttcctctataagatgaaaaatattgtggactgttacaatgaattggaaaactttagtcagaacaacgagtggcccagtcccgatctgatacggaaggcaaagaaactgggcttctgtgacaagcaaattgctctgtgtatgggcagcacagagctggctattcgcaagcagaggatagcccagggcatcctcccctgcatcaaggaaatagacacagtagcagcggaatggccggccattaccaattacttgtatctaacttacaatggtgtgtctcacgatgtggactttactgaacaggctgtgatggtgttaggctctggggtgtacagaattgggagctcggttgagtttgattgctgtgccgtgggatgcgtaaaagagttgcggaaaatgaacaaacgtacaatcatggtcaattacaacccagagactgtgagtact
>Multumbo_terrenus_2136
aagtttgaagaagcttttcagaaggctctgagaatggcagatgaaagtttggtcggatttgatccgtacgttaaaagtgttaaggacgaggtgttgaagagccccactgaccagcgcatgctcgtgctctcagcctcactgaaggctgcctattctatcgatcagttacacgagatgactaagattgacagatggttcctctataagatgaaaaatattgtggactgttacaacgaactggaaaactttagtcaaaataacgagtggcccagtcctgatctgatacggaaggcaaagagactgggcttctgtgacaaacaaattgctctgtgtgtgggcagcacagaactggctattcgcaagcagaggatagcccagggcatcatcccctgcgtcaaggaaatagacacagtagcagcggaatggccggccattaccaattacttgtatctaacttacaatggtgtgtctcacgacgtggactttactgaacaggctgtgatggtgttgggctctggggtgtacagaattgggagctccgttgagtttgattgctgtgccgtggggtgtgtaaaagagttgcggaaaatgaacaaacgtacaatcatggtcaattacaacccggagactgtgagtact
>Mischonyx_bresslaui_2151
aagtttgaagaagcttttcagaaggctctgagaatggcagacgaaagtttggtcggatttgatccgtacgtgaaaagtgttaaggacgaggtgttgaagagtccgaccgaccagcgcatgctcgtgctctcggcctcactgaargctggctattccatcgatcagttacacgagatgactaagattgacagatggttcctttataagatgaaaaatattgtggattgttacaatgaattggaaaactttagtcagaacaaygagtggcccagtcccgatctgrtrcggaaggcaaagagactgggcttctgtgacaagcaaattgctctgtgtatgggcagcacmgagctggctattcgcaagcagaggatagcccagggcatcctcccctgcatcaaggaaatagacacagtagcagcggaatggccggccattaccaattacttgtatctaacttacaatggtgtgtctcacgatgtggactttactgaacaggctgtgatggtgttgggctctggggtgtacagaattgggagctcggttgagtttgattgctgtgccgtggggtgtgtaaaagagttgcggaaaatgaacaaacgtacaatcatggtcaattacaacccngagactgtgagtact
>Deltaspidium_asperum_2201
aagtttgaagaagcttttcagaaggctctgagaatggcggacgaaagtttggtgggatttgatccgtacgtgaaaagtgttaaggacgaggtgttgaagagcccgactgaccagcgcatgctcgtgctctcggcctcactgaaggctgcctattccatcgatcagttacacgagatgaccaagattgacagatggttcctctataagatgaaaaatattgtggactgctacaacgaactggaaaacttcagtcagaataacgagtggcccagtcctgatctgatacggaaggcaaagagactgggcttctgtgacaaacaaatcgctctgtgtgtgggcagcacagagctggccattcgcaagcagaggatagcccagggcatcatcccctgcg--------------------------------------------------ttgtatctaacttacaacggtgtgtctcacgacgtggactttactgaacaggctgtgatggtgctgggctctggggtgtacagaattgggagctcggttgagtttgattgctgtgccgtggggtgcgttaaagagttgcggaaaatgaacaaacgtacaatcatggtcaattacaacccggagactgtgagtact
>Mischonyx_insulanus_2345
aagtttgaagaagcttttcagaaagctctgagaatggcagatgaaagtttggttggatttgatccgtacgtgaaaagtgttaaggacgaggtgctgaagagcccaactgaccagcgcatgctggtgctctcggcctcactgaaagcttcctattccattgatcagttacacgagatgaccaagattgacagatggttcctgtacaagatgaaaaatattgtggactgttacaatgaactggaaaacttcagtcagaacaacgagtggcccagtcccgatctgatacggaaggccaagagactgggcttctgtgacaagcaaattgctctgtgtgtgggcagcacagagctggctattcgcaagcagaggatagcccagggcatcatcccctgcgtcaaggaaatagacacagtagcagcggaatggccggccattaccaattacttgtatctaacttacaacggtgtgtctcacgatgtggactttactgaacaggctgtgatggtgttgggctctggggtgtacagaattgggagctcggttgagtttgattgctgtgccgtggggtgcgtaaaagagttgcgtaaaatgaacaaacgtacaatcatggtcaattacaacccggaaactgtgagtact
>Mischonyx_bresslaui_2809
aagtttgaagaagcttttcagaaggctctgagaatggcagangaaagtttggtcggatttgatccgtacgtgaaaagtgttaaggacgaggtgttgaagagtccgactgaccagcgcatgctygtgctctcggcctcactgaaggctggstattccatcgatcagttacacgagatgactaagattgacagatggttccttyataagatgaaaaatattgtggaytgttacaaygaattggaaamctttagtcagracaacgagtggcccagtcccgatctggtscggaaggcaaagagactgggcttctgtgacaagcaaattgcyctgtgtatgggcagcacagagctggctattcgcaagcagaggatagcccagggcatcctcccctgcatcaaggaaatagacacwgtagcagcggaatggccggccattaccaattacttgtatctaacttacaatggtgtgtctcacgatgtggactttactgaacaggctgtgatggtgttgggctctggggtgtacagaattgggagctcggttgagtttgattgctgtgccgtggggtgygtaaaagagttgcggaaaatgaacaaacgtacaatcatggtcaattacaacccrgagactgtgagtact
>Mischonyx_anomalus_2953
aagtttgaagaagcttttcagaaggctctgagaatggcagacgaaagtttggtcggatttgatccgtacgtgaaaagtgttaaggacgaggtgctgaagagtccgactgaccagcgtatgctcgtgctctcggcctcactgaaggccgcctattccatcgatcagttacacgatatgactaagattgacaggtggttcctctataagatgaaaaatattgtggactgttacaatgaactggaaaactttagtcagaacaacgagtggcctagtcccgaactgatacgaaaggcaaaaagactgggcttctgtgacaagcaaattgctctttgtgtgggcagcacagagctggctattcgcaagcagaggatagcccagggcatcatcccttgtgtcaaggaaatagacacagtagcggcagaatggccggccattaccaattacttgtatctaacttacaacggtgtgtctcacgacgtggactttactgaacaggctgtgatggtgttgggctctggtgtgtacagaattgggagctcggttgagtttgattgctgtgccgtggggtgcgtaaaagagttacgaaaaatgaacaaacgcacaatcatggtcaattacaacccggaaactgtgagtact
>Mischonyx_insulanus_3066
aagtttgaagaagcttttcagaaggctttgagaatggcagacgaaagtttggtcggatttgatccatacgtgaaaagtgttaaggacgaggtgctgaagagtccgactgaccagcgcatgctcgtgctctcggcctcactgaaggctgcctattccatcgatcagttacacgagatgactaagattgacagatggttcctctacaagatgaaaaatattgtggactgttataacgaactggaaaacttcagtcagaacaatgagtggcccagtcctgatctgatacggaaggcgaagagactgggcttctgtgacaagcaaattgctctgtgtgtgggcagcacagagctggctattcgcaagcagaggatagcccagggcatcctcccctgcgtcaaggaaatagacacagtagcagcggaatggccagccattaccaattacttgtatctaacttacaacggtgtgtctcacgacgtggactttactgaacaagctgtgatggtgttgggctctggggtgtacagaattgggagctcggttgagtttgattgctgtgccgtgggctgcgtaaaagagttgcggaaaatgaacaaacgcaccatcatggtcaattacaacccggaaactgtgagtact
>Mischonyx_parvus_3621A
aagtttgaagaagcttttcaaaaggctctgagaatggcagacgaaagcttggtcggatttgatccgtacgtgaaaagtgttaaggacgaggtgctgaagagtccgactgaccagcgcatgcttgtgctctcggcctcactgaaggctggctattccatcgatcagttacacgagatgactaagattgacagatggttcctctataagatgaaaaatattgtggactgttacaacgaactggaaaacttcagtcagaacaacgagtggcccagtcccgatctgatacggaaggcaaagagacttggcttctgtgacaagcaaattgctctgtgtatgggcagcacagagctggctattcgcaagcagaggatagcccagggcatcctcccctgcatcaaggaaatagacacagtagcagcggaatggccggccattaccaattacttgtatctaacttacaacggtgtgtctcacgacgtggactttactgaacaggctgtgatggtgttgggctctggggtgtacagaattggaagctcggttgagtttgattgctgtgctgtggggtgcgtaaaagagttgcggaaaatgaacaaacgtaccatcatggtcaattacaacccggagaccgtgagtact
>Mischonyx_parvus_3621B
aagtttgaagaagcttttcaaaaggctctgagaatggcagacgaaagcttggtcggatttgatccgtacgtgaaaagtgttaaggacgaggtgctgaagagtccgactgaccagcgcatgcttgtgctctcggcctcactgaaggctggctattccatcgatcagttacacgagatgactaagattgacagatggttcctctataagatgaaaaatattgtggactgttacaacgaactggaaaacttcagtcagaacaacgagtggcccagtcccgatctgatacggaaggcaaagagacttggcttctgtgacaagcaaattgctctgtgtatgggcagcacagagctggctattcgcaagcagaggatagcccagggcatcctcccctgcatcaaggaaatagacacagtagcagcggaatggccggccattaccaattacttgtatctaacttacaacggtgtgtctcacgacgtggactttactgaacaggctgtgatggtgttgggctctggggtgtacagaattggaagctcggttgagtttgattgctgtgctgtggggtgcgtaaaagagttgcggaaaatgaacaaacgtaccatcatggtcaattacaacccggagaccgtgagtact
>Mischonyx_processigerus_3648
aagtttgaagaagcttttcagaaggctctgagaatggcagacgaaagtttggtcggatttgatccgtacgtgaaaagtgttaaggatgaggtgctgaaaagtccgactgatcagcgcatgctcgtgctctcggcctcactgaaggctggctatgccatcgatcagttacacgaaatgactaaaattgacagatggttcctctataagatgaaaaatattgtggactgttacaacgaactggaaaactttagtcagaacaatgagtggcccagtcccgatctgatacggaaggcaaagagattgggcttctgtgacaagcaaattgctctgtgtgtgggcagcacagagctggctattcgcaagcagaggatagcccaaggcatccttccctgcatcaaggaaatagacacagtagcagcggaatggccggccattaccaattacttatatctaacttacaacggtgtgtctcacgatgtggactttactgaacaggctgtgatggtgttgggctctggggtatacagaattgggagctcggttgagtttgattgctgtgctgtggggtgtgtaaaagagttgcggaaaatgaacaaacgtaccatcatggtcaattacaacccggagactgtgagtact
>Mischonyx_minimus_3649
aagtttgaagaagcttttcagaaggctctgagaatggcagacgaaagtttggtcggatttgatccatacgtgaagagtgttaaggacgaggtgctgaagagtccgactgaccagcgcatgctcgtgctctcggcctcactgaaggctgcctattccattgatcagctacacgagatgactaagattgacagatggttcctatataagatgaaaaatattgtggactgttacaatgaactggaagactatagtaagaacaatgagtggcccagtcccgatctgatacgaaaggcaaagagactgggcttctgtgacaagcaaattgctctgtgtgtgggcagcacggagctggctattcgcaagaagaggatcgcccacggcattctcccctgcgtcaaggaaatagacacagtagcagcagaatggccggccattaccaactacttgtatctaacttacaacggtgtgtctcacgacgtggactttactgaacaggctgtgatggtgttgggctctggggtgtacagaattgggagctcggttgagtttgattgctgtgccgtggggtgcgtaaaagagttgcggaaaatgaacaaacgtacaatcatggtcaattacaacccggagacagtgagtact
>Mischonyx_poeta_3650A
aagtttgaagaagcttttcagaaggctctgagaatggcagacgaaagtttggtcggatttgatccgtacgtgaaaagtgttaaggacgaggtgctgaagagtccgactgaccagcgcatgcttgtgctctcggcctcactgaaggctggctattccatcgatcagttacacgagatgactaagattgacagatggttcctctataagatgaaaaatattgtggactgttacaacgaattggaaaactttagtcagaacaacgagtggcccagtcccgatctgatacggaaggcaaagagactgggcttctgtgacaagcaaattgctctgtgtgtgggcagcacagagctggctattcgcaagcagaggatagcccagggcatcctcccctgcgtcaaggaaatagacacagtagcagcggaatggccggccattaccaattacttgtatctaacttacaacggtgtgtctcacgacgtggactttactgaacaggctgtgatggtgttgggctctggggtgtacagaattgggagctcggttgagtttgattgctgtgccgtggggtgtgtaaaagagttacgtaaaatgaacaaacgtacaatcatggtcaattacaacccggagactgtgagtact
>Mischonyx_poeta_3650B
aagtttgaagaagcttttcagaaggctctgagaatggcagangaaagtttggtcggatttgatccgtacgtgaaaagtgttaaggacgaggtgctgaagagtccgactgaccagcgcatgcttgtgctctcggcctcactgaaggctggctattccatcgatcagttacacgagatgactaagattgacagatggttcctctataagatgaaaaatattgtggactgttacaacgaattggaaaactttagtcagaacaacgagtggcccagtcccgatctgatacggaaggcaaagagactgggcttctgtgacaagcaaattgctctgtgtgtgggcagcacagagctggctattcgcaagcagaggatagcacagggcatcctcccctgcgtcaaggaaatagacacagtagcagcggaatggccggccattaccaattacttgtatctaacttacaacggtgtgtctcatgacgtggactttactgaacaggctgtgatggtgttgggctctggagtgtacagaattggaagctcggttgagtttgattgctgtgccgtggggtgtgtaaaagagttgcggaaaatgaacaaacgtaccatcatggtcaattacaacccggagactgtgagtact
>Mischonyx_parvus_3651A
aagtttgaagaagcttttcaaaaggctctgagaatggcagacgaaagcttggtcggatttgatccgtacgtgaaaagtgttaaggacgaggtgctgaagagtccgactgaccagcgcatgcttgtgctctcggcctcactgaaggctggctattccatcgatcagttacacgagatgactaagattgacagatggttcctctataagatgaaaaatattgtggactgttacaacgaactggaaaacttcagtcagaacaacgagtggcccagtcccgatctgatacggaaggcaaagagacttggcttctgtgacaagcaaattgctctgtgtatgggcagcacagagctggctattcgcaagcagaggatagcccagggcatcctcccctgcatcaaggaaatagacacagtagcagcggaatggccggccattaccaattacttgtatctaacttacaacggtgtgtctcacgacgtggactttactgaacaggctgtgatggtgttgggctctggggtgtacagaattggaagctcggttgagtttgattgctgtgctgtggggtgcgtaaaagagttgcggaaaatgaacaaacgtaccatcatggtcaattacaacccggagaccgtgagtact
>Gonyleptes_antiquus_3707
aagtttgaagaggcttttcagaaggccctgagaatggcagacgaaagtttggttggattcgatccgtacgtgaggagtgtgaaggacgaggtgctgaagagtccgactgaccagcgcatgcttgtgctctctgcttcactgaaggctggctactccatcgatcagctgcacgagatgaccaagattgacaggtggttcctctataagatgaagaatattattgactgttacaatgaattggagaactttagtcagaataacgagtggccaagtcccgatctgattagaaaatcgaagaggctgggcttttgcgacaaacaaatcgctctgtgtgtgggcagcacggagctggccattcgcaagcagaggatagcccagggcatcctcccctgtgtcaaggaaatagatacagttgcagcagaatggccggccattaccaattacttgtatctgacttacaatggcgtgtctcatgaygtagactttactgaaccggctgtgatggtcctgggctctggtgtgtacagaattgggagttcggttgagtttgactgctgtgctgtggggtgcgtgaaagagctgcgcaaaatgaacaaacgtacgatcatggtcaattacaacccggaaaccgttagtact
>Gonyleptes_antiquus_3708
aagtttgaagaggcttttcagaaggccctgagaatggcagacgaaagtttggttggattcgatccgtacgtgaggagtgtgaaggacgaggtgctgaagagtccgactgaccagcgcatgcttgtgctctctgcttcactgaaggctggctactccatcgatcagctgcacgagatgaccaagattgacaggtggttcctctataagatgaagaatattattgactgttacaatgaattggagaactttagtcagaataacgagtggccaagtcccgatctgattagaaaatcgaagaggctgggcttttgcgacaaacaaatcgctctgtgtgtgggcagcacggagctggccattcgcaagcagaggatagcccagggcatcctcccctgtgtcaaggaaatagatacagttgcagcagaatggccggccattaccaattacttgtatctgacttacaatggcgtgtctcatgaygtagactttactgaaccggctgtgatggtcctgggctctggtgtgtacagaattgggagttcggttgagtttgactgctgtgctgtggggtgcgtgaaagagctgcgcaaaatgaacaaacgtacgatcatggtcaattacaacccggaaaccgttagtact
>Mischonyx_intervalensis_3709
aagtttgaagaagcttttcagaaagctctgagaatggcagacgaaagcttggtcggatttgatccatacgtgaaaagtgttaaggacgaggtgctgaagagtccgactgaccagcgcatgctcgtgctctcggcctcactgaaggctgcctattccatcgatcagttacacgaaatgactaagatcgacagatggttcctctataagatgaaaaatattgtggactgttacaatgaactggaaaactttagtcagaacaacgagtggcctagtcccgaactgatacggaaggcgaagagactgggcttctgtgacaagcaaattgctctttgtgtgggcagcacagagctggctattcgcaagcagaggattgcccagggcatcctcccttgtgtcaaggaaatagacacagtcgcggcagaatggccggccattaccaattacttgtacctaacttacaacggtgtgtctcacgacgtggactttactgaacaagctgtgatggtgttgggctctggtgtgtatagaattgggagctcggttgagtttgattgctgtgccgtggggtgtgtaaaagagttgcgtaaaatgaacaaacgcacgatcatggtcaattacaacccggaaactgtgaatact
>Mischonyx_fidelis_4115A
aagtttgaagaagcttttcaaaaggctctgagaatggcagacgaaagtttggtcggatttgatccgtacgtgaaaagtgttaaggacgaggtgctgaagagtccgactgaccagcgcatgcttgtgctctcagcctcactgaaggctggctattccatcgatcagttacacgagatgactaaaattgacagatggttcctctataagatgaaaaatattgtggactgttataacgatctggaaaactttagtcagaacaacgagtggcccagtcccgatctgatacggaaggcaaagagacttggcttctgtgacaagcaaattgctctgtgtatgggcagcacagagctggctattcgcaagcagaggatagcccagggcatcctcccctgtatcaaggaaatagacacagtagcagcggaatggccggccattaccaattacttgtatctaacttacaacggtgtgtctcacgacgtggactttactgaacaggctgtgatggtgttgggttctggggtgtacagaattggaagctcggtagagtttgattgctgtgccgtggggtgtgtaaaagagttgcgaaaaatgaacaaacgtaccatcatggtcaattacaacccggagactgtgagtact
>Mischonyx_fidelis_4115B
aagtttgaagaagcttttcaaaaggctctgagaatggcagacgaaagtttggtcggatttgatccgtacgtgaaaagtgttaaggacgaggtgctgaagagtccgactgaccagcgcatgcttgtgctctcagcctcactgaaggctggctattccatcgatcagttacacgagatgactaaaattgacagatggttcctctataagatgaaaaatattgtggactgttataacgatctggaaaactttagtcagaacaacgagtggcccagtcccgatctgatacggaaggcaaagagacttggcttctgtgacaagcaaattgctctgtgtatgggcagcacagagctggctattcgcaagcagaggatagcccagggcatcctcccctgtatcaaggaaatagacacagtagcagcggaatggccggccattaccaattacttgtatctaacttacaacggtgtgtctcacgacgtggactttactgaacaggctgtgatggtgttgggttctggggtgtacagaattggaagctcggtagagtttgattgctgtgccgtggggtgtgtaaaagagttgcgaaaaatgaacaaacgtaccatcatggtcaattacaacccggagactgtgagtact
>Mischonyx_intermedius_4116A
aagtttgaagaagcttttcagaaggctctgagaatggcagacgaaagtttggttggttttgatccgtacgtgaaaagtgttaaggacgaggtgctgaagagtccgactgaccagcgcatgctcgtgctctctgcctcactgaaggctgcctattccatcgatcagttgcacgagatgactaagattgacagatggttcctctataagatgaaaaatattgtggactgttacaatgaactggaagacttcagtcagaacaacgagtggcccagtcccgatctgatacgaaaggcaaagagactgggcttctgtgacaagcaaattgctttgtgtgtgagaagcacagagctggctattcgcaagcagaggatagcccagggcatcctcccttgcgtcaaggaaatagacacagtagcagcggaatggccggccattaccaattatttgtatctaacttataacggtgtgtctcacgacgtggactttactgaacaggctgtgatggtgttaggctccggggtgtacagaattggcagctcggttgagtttgattgctgtgctgtgggatgcgtaaaagagttgcggaaaatgaacaaacgtacgatcatggttaattacaacccggagactgtgagtact
>Mischonyx_intermedius_4116B
aagtttgaagaagcttttcagaaggctctgagaatggcagacgaaagtttggttggttttgatccgtacgtgaaaagtgttaaggacgaggtgctgaagagtccgactgaccagcgcatgctcgtgctctctgcctcactgaaggctgcctattccatcgatcagttgcacgagatgactaagattgacagatggttcctctataagatgaaaaatattgtggactgttacaatgaactggaagacttcagtcagaacaacgagtggcccagtcccgatctgatacgaaaggcaaagagactgggcttctgtgacaagcaaattgctctgtgtgtgagaagcacagagctggctattcgcaagcagaggatagcccagggcatcctcccttgcgtcaaggaaatagacacagtagcagcggaatggccggccattaccaattatttgtatctaacttataacggtgtgtctcacgacgtggactttactgaacaggctgtgatggtgttaggctccggggtgtacagaattggcagctcggttgagtttgattgctgtgctgtgggatgcgtaaaagagttgcggaaaatgaacaaacgtacgatcatggttaattacaacccagagactgtgagtact
>Mischonyx_intermedius_4117A
aagtttgaagaagcttttcagaaggctctgagaatggcagacgaaagtttggttggttttgatccgtacgtgaaaagtgttaaggacgaggtgctgaagagtccgactgaccagcgcatgctcgtgctctctgcctcactgaaggctgcctattccatcgatcagttgcacgagatgactaagattgacagatggttcctctataagatgaaaaatattgtggactgttacaatgaactggaagacttcagtcagaacaacgagtggcccagtcccgatctgatacgaaaggcaaagagactgggcttctgtgacaagcaaattgctctgtgtgtgagaagcacagagctggctattcgcaagcagaggatagcccagggcatcctcccttgcgtcaaggaaatagacacagtagcagcggaatggccggccattaccaattatttgtatctaacttataacggtgtgtctcacgacgtggactttactgaacaggctgtgatggtgttaggctccggggtgtacagaattggcagctcggttgagtttgattgctgtgctgtgggatgcgtaaaagagttgcggaaaatgaacaaacgtacgatcatggttaattacaacccggagactgtgagtact
