# Supplementary material for: Phylogenetic relationships of the genus Mischonyx Bertkau, 1880, with taxonomic changes and three new species description (Opiliones: Gonyleptidae)
Source: PeerJ. 2021 Sep 28;9:e11682. doi: 10.7717/peerj.11682 (PMC8485841; doi:10.7717/peerj.11682)
Supplement: Supplemental Information 4 [file peerj-09-11682-s004.fas]

>Promitobates_ornatus_0054
acgctttcgggtgccgcctccggtgcaagtccccctgaccggggctcccaccccgagagggtgcaaggcccgtagcggccggaaggcggtcccggatgtcctctcccgggagtcgggttgcttgagagtgcagccccaatcaggtggtaaactccatctaaggctaaatacgacctggagaccgatagcgaacaagtaccgtgagggaaagttgaaaaggactttgaagagagagttcaagagtacgtgaaaccgttcggaggtaaacgagtgggccctcgaagtgtgaaggcggggggactcagccgaacgccgttgagcccgcgtgcgggtccgcgcttccctcccgggacgcggcccgcgcgtgtgctggctccggtttgcggcgcatttcctcccgtcctccgacgccgcgaccggtcgggcgcgccacgagcagtcggccttactcgcgggaaacggaaggtagccgggtcggcgcgcacgcgccgatccccggtgttctagccgtcccgcaatcgagtcagccgttcgcccgaccgcaggacccaaggcccttaggggccccgccgtgccctcccc--gtctcaggggatcgcagcccgcctcggaagggatgccgctctgtccccgcgtcgcacctccggtgcgcgtggggcggcggcgcccgctggccggggcggttacgattcgggcgccggcggtccgcggcgagtaggtcggtcacccactcgacccgtcttgaaacacggaccaaggagtttaacatgcacgcgagtcactgggtcgtgagcaggcccaagggcgcaatgaaagtgaagggcggcccatgccgtccgcgttgggatcctccggcctccgtgccgggggcgcaccaacggctcgtccgggccgccacgtcggccgggcgaagctagagcgtgcacgttgagacccgaaagatggtgaactatggctgggcaggacgaagcc
>Sodreana_sodreana_0056
acgctttcgggtgccgcctccggtgcaagtccccctgaccggggctcccaccccgagagggtgcaaggcccgtagcggccggaaggcggtcccggatgtcctctcccgggagtcgggttgcttgagagtgcagccccaatcaggtggtaaactccatctaaggctaaatacgacctggagaccgatagcgaacaagtaccgtgagggaaagttgaaaaggactttgaagagagagttcaagagtacgtgaaaccgttcggaggtaaacgagtgggccctcgaagtgtgaaggcggggggactcagccgaacgccgtcgatcccgcccgcgggtccgcgcttccctcccgggacgcggtccgcgggtgtgctgggtccggcttgcggcgcatttcctcccgtcctccgacgccgcgaccggtcgggcgcgccacgagcagtcggccttactcgcgggaaacggaaggtagccgggtcggcgcgcacgcgccgatccccggtgttctagccgtcccgcaatcgagtcagccgttcgcccgaccgcaggaaccaaggccctcaggggccccgccgtgccctcccc--tctc--ggggatcgcttcccgcctcggaagggatgccgct-tgttcccgcgccgcacctccggtgcgcgcggggcggcggcgcccgctggccggggcgttcgcgattcgggtgctggcggtctgcggcgagtaggtcggtcacccactcgacccgtcttgaaacacggaccaaggagtttaacatgcacgcgagtcactgggtcgtgagcaggcccaagggcgcaatgaaagtgaagggcggcccatgccgtccgcgttgggatcctccggcctccgtgccgggggcgcaccaacggctcgtccgggccgccacgtcggccgggcgaagctagagcgtgcacgttgagacccgaaagatggtgaactatggctgggcaggacgaagcc
>Multumbo_dimorphicus_0069
acgctttcgggtgccgcctccggtgcaagtccccctgaccggggctcccaccccgagagggtgcaaggcccgtagcggccggaaggcggtcccggatgtcctctcccgggagtcgggttgcttgagagtgcagccccaatcaggtggtaaactccatctaaggctaaatacgacctggagaccgatagcgaacaagtaccgtgagggaaagttgaaaaggactttgaagagagagttcaagagtacgtgaaaccgttcggaggtaaacgagtgggccctcgaagtgtgaaggcggggggactcagccgaacgccgtcgagcccgccggcaggtccgcgcttccctcccgggacgcggcctgtcggtgtgctggctccggtttgcggcgcatttcctcccgtcctccgacgccgcgaccggtcgggcgcgccacgagcagtcggccttactcgcgggaaacggaaggtagccgggtcggcgcgcacgcgtcgctccccggtgttctagccgtcccgcaatcgagtcagccgttcgcccgaccgcaggaaccaaggccctcaggggccccgccgtgccctcccc--gctc--ggggatcgcttcccgcttcggaagggatgccgct-tgtccccgcgccgcacctccggtgcgcgtggggcggcggcgcccgctggccggggcgtttgcgattcgggtgctggcggtctgcggcgagtaggtcggtcacccactcgacccgtcttgaaacacggaccaaggagtttaacatgcacgcgagtcactgggtcgtgagcaggcccaagggcgcaatgaaagtgaagggcggcccatgccgtccgcgttgggatcctccggcctccgtgccgggggcgcaccaacggctcgtccgggccgccacgtcggccgggcgaagctagagcgtgcacgttgagacccgaaagatggtgaactatggctgggcaggacgaagcc
>Mischonyx_clavifemur_0079
acgctttcgggtgccgcctccggtgcaagtccccctgaccggggctcccaccccgagagggtgcaaggcccgtagcggccggaaggcggtcccggatgtcctctcccgggagtcgggttgcttgagagtgcagccccaatcaggtggtaaactccatctaaggctaaatacgacctggagaccgatagcgaacaagtaccgtgagggaaagttgaaaaggactttgaagagagagttcaagagtacgtgaaaccgttcggaggtaaacgagtgggccctcgaagtgtgaaggcggggggactcagccgaacgccgtcgagcccgccggcgtgtccgcgcttccctcccgggacgcggcgcgccggtgtgctggctccggcttgcggcgcatttcctcccgtcctccgacgccgcgaccggtcgggcgcgccacgagcagtcggccttactcgcgggaaacggaaggtagccgggtcggcgcgcacgcgtcgctccccggtgttctagccgtcccgcaatcgagtcagccgttcgcccgaccgcaggaaccaaggccctcaggggccccgccgtgccctcccc--gctc--ggggatcgctccgcgtctcggaagggatgccgct-tgtccccgcgtcgcacctccggtgcgcgtggggcggcggcgcccgctggccggggcgcttgcgattcgggcgctggcggtctgcggcgagtaggtcggtcacccactcgacccgtcttgaaacacggaccaaggagtttaacatgcacgcgagtcactgggtcgtgagcaggcccaagggcgcaatgaaagtgaagggcggcccatgccgtccgcgttgggatcctccggcctccgcgccgggggcgcaccaacggctcgtccgggccgccacgtcggccgggcgaagctagagcgtgcacgttgagacccgaaagatggtgaactatggctgggcaggacgaagcc
>Roeweria_virescens_0081
acgctttcgggtgccgcctccggtgcaagtccccctgaccggggctcccaccccgagagggtgcaaggcccgtagcggccggaaggcggtcccggatgtcctctcccgggagtcgggttgcttgagagtgcagccccaatcaggtggtaaactccatctaaggctaaatacgacctggagaccgatagcgaacaagtaccgtgagggaaagttgaaaaggactttgaagagagagttcaagagtacgtgaaaccgttcggaggtaaacgagtgggccctcgaagtgtgaaggcggggggactcagccgaacgccgtcgagcccgcgggcggttccgcgcttccctcccgggacgcggtccgcccgtgtgctggctccggtttgcggcgcatttcctcccgtcctccgacgccgcgaccggtcgggcgcgccacgagcagtcggccttactcgcgggaaacggaaggtagccgggtcggcgcgcacgcgccgtcccccggtgttctagccgtcccgcaatcgagtcagccgttcgcccgaccgcaggacccaaggccctcaggggccccgccgtgccctcccc--gtttcaggggatcgcttcccgcct-ggaagggatgccgctctgttcccgcgtcgcacctccggtgcgcgtggggcggcggcgcccgctggccggggcggtcgcgattcgggcgctggcggtccgcggcgagtaggtcggtcacccactcgacccgtcttgaaacacggaccaaggagtttaacatgcacgcgagtcactgggtcgtgagcaggcccaagggcgcaatgaaagtgaagggcggcccatgccgtccgcgttgggatcctccggcctccgtgccgggggcgcaccaacggctcgtccgggccgccacgtcggccgggcgaagctagagcgtgcacgttgagacccgaaagatggtgaactatggctgggcaggacgaagcc
>Mischonyx_squalidus_0085
acgctttcgggtgccgcctccggtgcaagtccccctgaccggggctcccaccccgagagggtgcaaggcccgtagcggccggaaggcggtcccggatgtcctctcccgggagtcgggttgcttgagagtgcagccccaatcaggtggtaaactccatctaaggctaaatacgacctggagaccgatagcgaacaagtaccgtgagggaaagttgaaaaggactttgaagagagagttcaagagtacgtgaaaccgttcggaggtaaacgagtgggccctcgaagtgtgaaggcggggggactcagccgaacgccgtcgagcccgccggcgggtccgcgcttccctcccgggacgcggtccgccggtgtgctggctccggcttgcggcgcatttcctcccgtcctccgacgccgcgaccggtcgggcgcgccacgagcagtcggccttactcgcgggaaacggaaggtagccgggtcggcgcgcacgcgtcgctccccggtgttctagccgtcccgcaatcgagtcagccgttcgcccgaccgcaggaaccaaggccctcaggggccccgccgtgccctcccc--gctc--ggggatcgcttcccgcctcggaagggatgccgct-tgtccccgcgtcgcacctccggtgcgcgtggggcggcggcgcccgctggccggggcgtttgcgattcgggtgctggcggtctgcggcgagtaggtcggtcacccactcgacccgtcttgaaacacggaccaaggagtttaacatgcacgcgagtcactgggtcgtgagcaggcccaagggcgcaatgaaagtgaagggcggcccatgccgtccgcgttgggatcccccggcctccgcgccgggggcgcaccaacggctcgtccgggccgccacgtcggccgggcgaagctagagcgtgcacgttgagacccgaaagatggtgaactatggctgggcaggacgaagcc
>Mischonyx_intervalensis_0099
acgctttcgggcgccgcctccggtgcaagtccccctgaccggggctcccaccccgagagggtgcaaggcccgtagcggccggaaggcggtcccggatgtcctctcccgggagtcgggttgcttgagagtgcagccccaatcaggtggtaaactccatctaaggctaaatacgacctggagaccgatagcgaacaagtaccgtgagggaaagttgaaaaggactttgaagagagagttcaagagtacgtgaaaccgttcggaggtaaacgagtgggccctcgaagtgtgaaggcggggggactcagccgaacgccgtcgagcccgccggtgcgtccgcgcttccctcccgggacgcggcgcgccggtgtgctggctccggctggcggcgcatttcctcccgtcctccgacgccgcgaccggtcgggcgcgccacgagcagtcggccttactcgcgggaaacggaaggtagccgggtcggcgcgcacgcgccgccccccggtgttctagccgtcccgcaatcgagtcagccgttcgcccgaccgcaggaaccaaggccctcaggggccccgccgtgccctcccctagtct--ggggatcgctccgcgtctcggaagggatgccgctctgtccccgcgccgcacctccggtgcgcgtggggcggcggcgcccgctggccgggacgcttgcgattcgggcgccggcggtccgcggcgagtaggtcggtcacccactcgacccgtcttgaaacacggaccaaggagtttaacatgcacgcgagtcactgggtcgtgagcaggcccaagggcgcaatgaaagtgaagggcggcccatgccgtccgcgttgggatcccccggcctccgcgccgggggcgcaccaacggctcgtccgggccgccacgtcggccgggcgaagctagagcgtgcacgttgagacccgaaagatggtgaactatggctgggcaggacgaagcc
>Deltaspidium_tenue
acgctttcgggtgccgcctccggtgcaagtccccctgaccggggctcccaccccgagagggtgcaaggcccgtagcggccggaaggcggtcccggatgtcctctcccgggagtcgggttgcttgagagtgcagccccaatcaggtggtaaactccatctaaggctaaatacgacctggagaccgatagcgaacaagtaccgtgagggaaagttgaaaaggactttgaagagagagttcaagagtacgtgaaaccgttcggaggtaaacgagtgggccctcgaagtgtgaaggcggggggactcagccgaacgccgtcgagcccgccggcgagtccgcgcttccctcccgggacgcggctcgccggtgtgctggctccggcttgcggcgcatttcctcccgtcctccgacgccgcgaccggtcgggcgcgccacgagcagtcggccttactcgcgggaaacggaaggtagccgggtcggcgcgcacgcgtcgctccccggtgttctagccgtcccgcaatcgagtcagccgttcgcccgaccgcaggaaccaaggccctcaggggccccgccgtgccctcccc--gctc--ggggatcgcttcccgcctcggaagggatgccgct-tgtccccgcgccgcacctccggtgcgcgtggggcggcggcgcccgctggccggggcgtttgcgattcgggtgctggcggtctgcggcgagtaggtcggtcacccactcgacccgtcttgaaacacggaccaaggagtttaacatgcacgcgagtcactgggtcgtgagcaggcccaagggcgcaatgaaagtgaagggcggcccatgccgtccgcgttgggatcctccggcctccgtgccgggggcgcaccaacggctcgtccgggccgccacgtcggccgggcgaagctagagcgtgcacgttgagacccgaaagatggtgaactatggctgggcaggacgaagcc
>Gonyleptes_horridus_0103
acgctttcgggtgccgcctccggtgcaagtccccctgaccggggctcccaccccgagagggtgcaaggcccgtagcggccggaaggcggtcccggatgtcctctcccgggagtcgggttgcttgagagtgcagccccaatcaggtggtaaactccatctaaggctaaatacgacctggagaccgatagcgaacaagtaccgtgagggaaagttgaaaaggactttgaagagagagttcaagagtacgtgaaaccgttcggaggtaaacgagtgggccctcgaagtgtgaaggcggggggactcagccgaacgccgtcgagcccgccggcgggtccgcgcttccctcccgggacgcggcccgccggtgtgctggctccggcttgcggcgcatttcctcccgtcctccgacgccgcgaccggtcgggcgcgccacgagcagtcggccttactcgcgggaaacggaaggtagccgggtcggcgcgcacgcgccgctccccggtgttctagccgtcccgcaatcgagtcagccgttcgcccgaccgcaggaaccaaggccctcaggggccccgccgtgccctcccc--tctc--ggggatcgctctccgcctcggaagggatgccgct-tgtccccgcgccgcacctccggtgcgcgcggggcggcggcgcccgctggccggggcggtcgcgattcgggtgccggcggtctgcggcgagtaggtcggtcacccactcgacccgtcttgaaacacggaccaaggagtttaacatgcacgcgagtcactgggtcgtgagcaggcccaagggcgcaatgaaagtgaagggcggcccatgccgtccgcgttgggatcctccggcctccgcgccgggggcgcaccaacggctcgtccgggccgccacgtcggccgggcgaagctagagcgtgcacgttgagacccgaaagatggtgaactatggctgggcaggacgaagcc
>Mischonyx_bresslaui_0111
acgctttcgggtgccgcctccggtgcaagtccccctgaccggggctcccaccccgagagggtgcaaggcccgtagcggccggaaggcggtcccggatgtcctctcccgggagtcgggttgcttgagagtgcagccccaatcaggtggtaaactccatctaaggctaaatacgacctggagaccgatagcgaacaagtaccgtgagggaaagttgaaaaggactttgaagagagagttcaagagtacgtgaaaccgttcggaggtaaacgagtgggccctcgaagtgtgaaggcggggggactcagccgaacgccgtcgagcccgccggcgggtccgcgcttccctcccgggacgcggcccgccggtgtgctggctccggcttgcggcgcatttcctcccgtcctccgacgccgcgaccggtcgggcgcgccacgagcagtcggccttactcgcgggaaacggaaggtagccgggtcggcgcgcacgcgtcgctccccggtgttctagccgtcccgcaatcgagtcagccgttcgcccgaccgcaggaaccaaggccctcaggggccccgccgtgccctcccc--gctc--ggggatcgcttcccgcctcggaagggatgccgct-tgtccccgcgtcgcacctccggtgcgcgtggggcggcggcgcccgctggccggggcgtttgcgattcgggcgctggcggtctgcggcgagtaggtcggtcacccactcgacccgtcttgaaacacggaccaaggagtttaacatgcacgcgagtcactgggtcgtgagcaggcccaagggcgcaatgaaagtgaagggcggcccatgccgtccgcgttgggatcctccggcctccgtgccgggggcgcaccaacggctcgtccgggccgccacgtcggccgggcgaagctagagcgtgcacgttgagacccgaaagatggtgaactatggctgggcaggacgaagcc
>Mischonyx_anomalus_0122
nnnnnnnnnnnnnnnnnnnnnnnnnnnnnnnnnnnnnnnnnnnnnnnnnnnnnnnnnnnnnnnnnnnnnnnnnnnnnnnnnnnnnnnnnnnnnnnnnnnnnnnnnnnnnnnnnnnnnnnnnnnnagagtgcagccccaatcaggtggtaaactccatctaaggctaaatacgacctggagaccgatagcgaacaagtaccgtgagggaaagttgaaaaggactttgaagagagagttcaagagtacgtgaaaccgttcggaggtaaacgagtgggccctcgaagtgtgaaggcggggggactcagccgaacgccgtcgagcccgccggcgtgtccgcgcttccctcccgggacgcggcgcgccggtgtgctggctccggcttgcggcgcatttcctcccgtcctccgacgccgcgaccggtcgggcgcgccacgagcagtcggccttactcgcgggaaacggaaggtagccgggtcggcgcgcacgcgtcgctccccggtgttctagccgtcccgcaatcgagtcagccgttcgcccgaccgcaggaaccaaggccctcaggggccccgccgtgccctcccc--gctc--ggggatcgctccgcgtctcggaagggatgccgct-tgtccccgcgtcgcacctccggtgcgcgtggggcggcggcgcccgctggccggggcgcttgcgattcgggcgctggcggtctgcggcgagtaggtcggtcacccactcgacccgtcttgaaacacggaccaaggagtttaacatgcacgcgagtcactgggtcgtgagcaggcccaagggcgcaatgaaagtgaagggcggcccatgccgtccgcgttgggatcctccggcctccgcgccgggggcgcaccaacggctcgtccgggccgccacgtcggccgggcgaagctagagcgtgcacgttgagacccgaaagatggtgaactatggctgggcaggacgaagcc
>Piassagera_brieni_0141
acgctttcgggtgccgcctccggtgcaagtccccctgaccggggctcccaccccgagagggtgcaaggcccgtagcggccggaaggcggtcccggatgtcctctcccgggagtcgggttgcttgagagtgcagccccaatcaggtggtaaactccatctaaggctaaatacgacctggagaccgatagcgaacaagtaccgtgagggaaagttgaaaaggactttgaagagagagttcaagagtacgtgaaaccgttcggaggtaaacgagtgggccctcgaagtgtgaaggcggggggactcagccgaacgccgtcgagcccgccggcgggtccgcgcttccctcccgggacgcggcccgccggtgtgctggctccggcttgcggcgcatttcctcccgtcctccgacgccgcgaccggtcgggcgcgccacgagcagtcggccttactcgcgggaaacggaaggtagccgggtcggcgcgcacgcgccgctccccggtgttctagccgtcccgcaatcgagtcagccgttcgcccgaccgcaggaaccaaggccctcaggggtcccgccgtgccctcccc--gctc--ggggatcgcttcccgcctcggaagggatgccgct-tgtccccgcgtcgcacctccggtgcgcgcggggcggcggcgcccgctggccggggcgttcgcgattcgggtgctggcggtctgcggcgagtaggtcggtcacccactcgacccgtcttgaaacacggaccaaggagtttaacatgcacgcgagtcactgggtcgtgagcaggcccaagggcgcaatgaaagtgaagggcggcccatgccgtccgcgttgggatcctccggcctccgtgccgggggcgcaccaacggctcgtccgggccgccacgtcggccgggcgaagctagagcgtgcacgttgagacccgaaagatggtgaactatggctgggcaggacgaagcc
>Mischonyx_insulanus_0143
acgctttcgggtgccgcctccggtgcaagtccccctgaccggggctcccaccccgagagggtgcaaggcccgtagcggccggaaggcggtcccggatgtcctctcccgggagtcgggttgcttgagagtgcagccccaatcaggtggtaaactccatctaaggctaaatacgacctggagaccgatagcgaacaagtaccgtgagggaaagttgaaaaggactttgaagagagagttcaagagtacgtgaaaccgttcggaggtaaacgagtgggccctcgaagtgtgaaggcggggggactcagccgaacgccgtcgagcccgccggccggtccgcgcttccctcccgggacgcggccggccggtgtgctggctccggcttgcggcgcatttcctcccgtcctccgacgccgcgaccggtcgggcgcgccacgagcagtcggccttactcgcgggaaacggaaggtagccgggtcggcgcgcacgcgtcgctccccggtgttctagccgtcccgcaatcgagtcagccgttcgcccgaccgcaggaaccaaggccctcaggggccccgccgtgccctcccc--gctc--ggggatcgctccgcgtctcggaagggatgccgct-tgtccccgcgccgcacctccggtgcgcgtggggcggcggcgcccgctggccggggcgcttgcgattcgggcgccggcggtctgcggcgagtaggtcggtcacccactcgacccgtcttgaaacacggaccaaggagtttaacatgcacgcgagtcactgggtcgtgagcaggcccaagggcgcaatgaaagtgaagggcggcccatgccgtccgcgttgggatcctccggcctccgtgccgggggcgcaccaacggctcgtccgggccgccacgtcggccgggcgaagctagagcgtgcacgttgagacccgaaagatggtgaactatggctgggcaggacgaagcc
>Ampheres_leucopheus_0377
acgctttcgggcgccgcctccggtgcaagtccccctgaccggggctcccaccccgagagggtgcaaggcccgtagcggccggaaggcggtcccggatgtcctctcccgggagtcgggttgcttgagagtgcagccccaatcaggtggtaaactccatctaaggctaaatacgacctggagaccgatagcgaacaagtaccgtgagggaaagttgaaaaggactttgaagagagagttcaagagtacgtgaaaccgttcggaggtaaacgagtgggccctcgaagtgtgaaggcggggggactcagccgaacgccgtcgagcccgccggcgggtccgcgcttccctcccgggacgcggcccgccggtgtgctggctccggtttgcggcgcatttcctcccgtcctccgacgccgcgaccggtcgggcgcgccacgagcagtcggccttactcgcgggaaacggaaggtagccgggtcggcgcgcacgcgccgatccccggtgttctagccgtcccgcaatcgagtcagccgttcgcccgaccgcaggaaccaaggccctcaggggccccgccgtgccctcccc--gctc--ggggatcgcttcccgcctcggaagggatgccgct-tgtccccgcgtcgcacctccggtgcgcgtggggcggcggcgcccgctggccggggcgtttgcgattcgggtgctggcggtctgcggcgagtaggtcggtcacccactcgacccgtcttgaaacacggaccaaggagtttaacatgcacgcgagtcactgggtcgtgagcaggcccaagggcgcaatgaaagtgaagggcggcccaagccgtccgcgttgggatcccccggccttcgtgccgggggcgcaccaacggctcgtccgggccgccacgtcggccgggcgaagctagagcgtgcacgttgagacccgaaagatggtgaactatggctgggcaggacgaagcc
>Mischonyx_processigerus_0463
acgctttcgggtgccgcctccggtgcaagtccccctgaccggggctcccaccccgagagggtgcaaggcccgtagcggccggaaggcggtcccggatgtcctctcccgggagtcgggttgcttgagagtgcagccccaatcaggtggtaaactccatctaaggctaaatacgacctggagaccgatagcgaacaagtaccgtgagggaaagttgaaaaggactttgaagagagagttcaagagtacgtgaaaccgttcggaggtaaacgagtgggccctcgaagtgtgaaggcggggggactcagccgaacgccgtcgagcccgccggcgggtccgcgcttccctcccgggacgcggcccgccggtgtgctggctccggcttgcggcgcatttcctcccgtcctccgacgccgcgaccggtcgggcgcgccacgagcagtcggccttactcgcgggaaacggaaggtagccgggtcggcgcgcacgcgtcgctccccggtgttctagccgtcccgcaatcgagtcagccgttcgcccgaccgcaggaaccaaggccctcaggggccccgccgtgccctcccc--gcty--ggggatcgcttcccgcctcggaagggatgccgct-tgtccccgcgtcgcacctccggtgcgcgtggggcggcggcgcccgctggccggggcgtttgcgattcgggtgctggcggtctgcggcgagtaggtcggtcacccactcgacccgtcttgaaacacggaccaaggagtttaacatgcacgcgagtcactgggtcgtgagcaggcccaagggcgcaatgaaagtgaagggcggcccatgccgtccgcgttgggatcctccggcctccgcgccgggggcgcaccaacggctcgtccgggccgccacgtcggccgggcgaagctagagcgtgcacgttgagacccgaaagatggtgaactatggctgggcaggacgaagcc
>Deltaspidium_orguense_0520
acgctttcgggtgccgcctccggtgcaagtccccctgaccggggctcccaccccgagagggtgcaaggcccgtagcggccggaaggcggtcccggatgtcctctcccgggagtcgggttgcttgagagtgcagccccaatcaggtggtaaactccatctaaggctaaatacgacctggagaccgatagcgaacaagtaccgtgagggaaagttgaaaaggactttgaagagagagttcaagagtacgtgaaaccgttcggaggtaaacgagtgggccctcgaagtgtgaaggcggggggactcagccgaacgccgtcgagcccgccggcgagtccgcgcttccctcccgggacgcggctcgccggtgtgctggctccggcttgcggcgcatttcctcccgtcctccgacgccgcgaccggtcgggcgcgccacgagcagtcggccttactcgcgggaaacggaaggtagccgggtcggcgcgcacgcgtcgctccccggtgttctagccgtcccgcaatcgagtcagccgttcgcccgaccgcaggaaccaaggccctcaggggccccgccgtgccctcccc--gctc--ggggatcgcttcccgcctcggaagggatgccgct-tgtccccgcgccgcacctccggtgcgcgtggggcggcggcgcccgctggccggggcgtttgcgattcgggtgctggcggtctgcggcgagtaggtcggtcacccactcgacccgtcttgaaacacggaccaaggagtttaacatgcacgcgagtcactgggtcgtgagcaggcccaagggcgcaatgaaagtgaagggcggcccatgccgtccgcgttgggatcctccggcctccgtgccgggggcgcaccaacggctcgtccgggccgccacgtcggccgggcgaagctagagcgtgcacgttgagacccgaaagatggtgaactatggctgggcaggacgaagcc
>Mischonyx_reitzi_0672
acgctttcgggtgccgcctccggtgcaagtccccctgaccggggctcccaccccgagagggtgcaaggcccgtagcggccggaaggcggtcccggatgtcctctcccgggagtcgggttgcttgagagtgcagccccaatcaggtggtaaactccatctaaggctaaatacgacctggagaccgatagcgaacaagtaccgtgagggaaagttgaaaaggactttgaagagagagttcaagagtacgtgaaaccgttcggaggtaaacgagtgggccctcgaagtgtgaaggcggggggactcagccgaacgccgtcgagcccgccggcgtgtccgcgcttccctcccgggacgcggcgcgccggtgtgctggctccggcttgcggcgcatttcctcccgtcctccgacgccgcgaccggtcgggcgcgccacgagcagtcggccttactcgcgggaaacggaaggtagccgggtcggcgcgcacgcgtcgctccccggtgttctagccgtcccgcaatcgagtcagccgttcgcccgaccgcaggaaccaaggccctcaggggccccgccgtgccctcccc--gctc--ggggatcgctccgcgtctcggaagggatgccgct-tgtccccgcgtcgcacctccggtgcgcgtggggcggcggcgcccgctggccggggcgcttgcgattcgggcgctggcggtctgcggcgagtaggtcggtcacccactcgacccgtcttgaaacacggaccaaggagtttaacatgcacgcgagtcactgggtcgtgagcaggcccaagggcgcaatgaaagtgaagggcggcccatgccgtccgcgttgggatcctccggcctccgcgccgggggcgcaccaacggctcgtccgggccgccacgtcggccgggcgaagctagagcgtgcacgttgagacccgaaagatggtgaactatggctgggcaggacgaagcc
>Mischonyx_anomalus_0693
acgctttcgggtgccgcctccggtgcaagtccccctgaccggggctcccaccccgagagggtgcaaggcccgtagcggccggaaggcggtcccggatgtcctctcccgggagtcgggttgcttgagagtgcagccccaatcaggtggtaaactccatctaaggctaaatacgacctggagaccgatagcgaacaagtaccgtgagggaaagttgaaaaggactttgaagagagagttcaagagtacgtgaaaccgttcggaggtaaacgagtgggccctcgaagtgtgaaggcggggggactcagccgaacgccgtcgagcccgccggcgtgtccgcgcttccctcccgggacgcggcgcgccggtgtgctggctccggcttgcggcgcatttcctcccgtcctccgacgccgcgaccggtcgggcgcgccacgagcagtcggccttactcgcgggaaacggaaggtagccgggtcggcgcgcacgcgtcgctccccggtgttctagccgtcccgcaatcgagtcagccgttcgcccgaccgcaggaaccaaggccctcaggggccccgccgtgccctcccc--gctc--ggggatcgcttcgcgtctcggaagggatgccgct-tgtccccgcgtcgcacctccggtgcgcgtggggcggcggcgcccgctggccggggcgcttgcgattcgggcgctggcggtctgcggcgagtaggtcggtcacccactcgacccgtcttgaaacacggaccaaggagtttaacatgcacgcgagtcactgggtcgtgagcaggcccaagggcgcaatgaaagtgaagggcggcccatgccgtccgcgttgggatcctccggcctccgcgccgggggcgcaccaacggctcgtccgggccgccacgtcggccgggcgaagctagagcgtgcacgttgagacccgaaagatggtgaactatggctgggcaggacgaagcc
>Mischonyx_clavifemur_0845
acgctttcgggtgccgcctccggtgcaagtccccctgaccggggctcccaccccgagagggtgcaaggcccgtagcggccggaaggcggtcccggatgtcctctcccgggagtcgggttgcttgagagtgcagccccaatcaggtggtaaactccatctaaggctaaatacgacctggagaccgatagcgaacaagtaccgtgagggaaagttgaaaaggactttgaagagagagttcaagagtacgtgaaaccgttcggaggtaaacgagtgggccctcgaagtgtgaaggcggggggactcagccgaacgccgtcgagcccgccggcgtgtccgcgcttccctcccgggacgcggcgcgccggtgtgctggctccggcttgcggcgcatttcctcccgtcctccgacgccgcgaccggtcgggcgcgccacgagcagtcggccttactcgcgggaaacggaaggtagccgggtcggcgcgcacgcgtcgctccccggtgttctagccgtcccgcaatcgagtcagccgttcgcccgaccgcaggaaccaaggccctcaggggccccgccgtgccctcccc--gctc--ggggatcgctccgcgtctcggaagggatgccgct-tgtccccgcgtcgcacctccggtgcgcgtggggcggcggcgcccgctggccggggcgcttgcgattcgggcgctggcggtctgcggcgagtaggtcggtcacccactcgacccgtcttgaaacacggaccaaggagtttaacatgcacgcgagtcactgggtcgtgagcaggcccaagggcgcaatgaaagtgaagggcggcccatgccgtccgcgttgggatcctccggcctccgcgccgggggcgcaccaacggctcgtccgggccgccacgtcggccgggcgaagctagagcgtgcacgttgagacccgaaagatggtgaactatggctgggcaggacgaagcc
>Mischonyx_insulanus_1374
acgctttcgggtgccgcctccggtgcaagtccccctgaccggggctcccaccccgagagggtgcaaggcccgtagcggccggaaggcggtcccggatgtcctctcccgggagtcgggttgcttgagagtgcagccccaatcaggtggtaaactccatctaaggctaaatacgacctggagaccgatagcgaacaagtaccgtgagggaaagttgaaaaggactttgaagagagagttcaagagtacgtgaaaccgttcggaggtaaacgagtgggccctcgaagtgtgaaggcggggggactcagccgaacgccgtcgagcccgccggccggtccgcgcttccctcccgggacgcggccggccggtgtgctggctccggcttgcggcgcatttcctcccgtcctccgacgccgcgaccggtcgggcgcgccacgagcagtcggccttactcgcgggaaacggaaggtagccgggtcggcgcgcacgcgtcgctccccggtgttctagccgtcccgcaatcgagtcagccgttcgcccgaccgcaggaaccaaggccctcaggggccccgccgtgccctcccc--gctc--ggggatcgctccgcgtctcggaagggatgccgct-tgtccccgcgccgcacctccggtgcgcgtggggcggcggcgcccgctggccggggcgcttgcgattcgggcgccggcggtctgcggcgagtaggtcggtcacccactcgacccgtcttgaaacacggaccaaggagtttaacatgcacgcgagtcactgggtcgtgagcaggcccaagggcgcaatgaaagtgaagggcggcccatgccgtccgcgttgggatcctccggcctccgtgccgggggcgcaccaacggctcgtccgggccgccacgtcggccgggcgaagctagagcgtgcacgttgagacccgaaagatggtgaactatggctgggcaggacgaagcc
>Mischonyx_insulanus_1455
acgctttcgggtgccgcctccggtgcaagtccccctgaccggggctcccaccccgagagggtgcaaggcccgtagcggccggaaggcggtcccggatgtcctctcccgggagtcgggttgcttgagagtgcagccccaatcaggtggtaaactccatctaaggctaaatacgacctggagaccgatagcgaacaagtaccgtgagggaaagttgaaaaggactttgaagagagagttcaagagtacgtgaaaccgttcggaggtaaacgagtgggccctcgaagtgtgaaggcggggggactcagccgaacgccgtcgagcccgccggccggtccgcgcttccctcccgggacgcggccggccggtgtgctggctccggtttgcggcgcatttcctcccgtcctccgacgccgcgaccggtcgggcgcgccacgagcagtcggccttactcgcgggaaacggaaggtagccgggtcggcgcgcacgcgccgctccccggtgttctagccgtcccgcaatcgagtcagccgttcgcccgaccgcaggaaccaaggccctcaggggccccgccgtgccctcccc--gctc--ggggatcgcttcgcgcctcggaagggatgccgct-tgtccccgcgccgcacctccggtgcgcgtggggcggcggcgcccgctggccggggcgctcgcgattcgggcgctggcggtctgcggcgagtaggtcggtcacccactcgacccgtcttgaaacacggaccaaggagtttaacatgcacgcgagtcactgggtcgtgagcaggcccaagggcgcaatgaaagtgaagggcggcccatgccgtccgcgttgggatcctccggcctccgtgccgggggcgcaccaacggctcgtccgggccgccacgtcggccgggcgaagctagagcgtgcacgttgagacccgaaagatggtgaactatggctgggcaggacgaagcc
>Mischonyx_anomalus_1638
acgctttcgggtgccgcctccggtgcaagtccccctgaccggggctcccaccccgagagggtgcaaggcccgtagcggccggaaggcggtcccggatgtcctctcccgggagtcgggttgcttgagagtgcagccccaatcaggtggtaaactccatctaaggctaaatacgacctggagaccgatagcgaacaagtaccgtgagggaaagttgaaaaggactttgaagagagagttcaagagtacgtgaaaccgttcggaggtaaacgagtgggccctcgaagtgtgaaggcggggggactcagccgaacgccgtcgagcccgccggcgtgtccgcgcttccctcccgggacgcggcgcgccggtgtgctggctccggcttgcggcgcatttcctcccgtcctccgacgccgcgaccggtcgggcgcgccacgagcagtcggccttactcgcgggaaacggaaggtagccgggtcggcgcgcacgcgtcgctccccggtgttctagccgtcccgcaatcgagtcagccgttcgcccgaccgcaggaaccaaggccctcaggggccccgccgtgccctcccc--gctc--ggggatcgctccgcgtctcggaagggatgccgct-tgtccccgcgtcgcacctccggtgcgcgtggggcggcggcgcccgctggccggggcgcttgcgattcgggcgctggcggtctgcggcgagtaggtcggtcacccactcgacccgtcttgaaacacggaccaaggagtttaacatgcacgcgagtcactgggtcgtgagcaggcccaagggcgcaatgaaagtgaagggcggcccatgccgtccgcgttgggatcctccggcctccgcgccgggggcgcaccaacggctcgtccgggccgccacgtcggccgggcgaagctagagcgtgcacgttgagacccgaaagatggtgaactatggctgggcaggacgaagcc
>Heliella_singularis_1837
acgctttcgggtgccgcctccggtgcaagtccccctgaccggggctcccaccccgagagggtgcaaggcccgtagcggccggaaggcggtcccggatgtcctctcccgggagtcgggttgcttgagagtgcagccccaatcaggtggtaaactccatctaaggctaaatacgacctggagaccgatagcgaacaagtaccgtgagggaaagttgaaaaggactttgaagagagagttcaagagtacgtgaaaccgttcggaggtaaacgagtgggccctcgaagtgtgaaggcggggggactcagccgaacgccgtcgagcccgccggcgggtccgcgcttccctcccgggacgcggcccgccggtgtgctggctccggcttgcggcgcatttcctcccgtcctccgacgccgcgaccggtcgggcgcgccacgagcagtcggccttactcgcgggaaacggaaggtagccgggtcggcgcgcacgcgccgctccccggtgttctagccgtcccgcaatcgagtcagccgttcgcccgaccgcaggaaccaaggccctcaggggccccgccgtgccctcccc--gctc--ggggatcgcttcccgcctcggaagggatgccgct-tgtctccgcgccgcacctccggtgcgcgcggggcggcggcgcccgctggccggggcgtttgcgattcgggtgctggcggtctgcggcgagtaggtcggtcacccactcgacccgtcttgaaacacggaccaaggagtttaacatgcacgcgagtcactgggtcgtgagcaggcccaagggcgcaatgaaagtgaagggcggcccatgccgtccgcgttgggatcctccggcctccgtgccgggggcgcaccaacggctcgtccgggccgccacgtcggccgggcgaagctagagcgtgcacgttgagacccgaaagatggtgaactatggctgggcaggacgaagcc
>Mischonyx_squalidus_2026
nnnnnnnnnnnnnnnnnnnnnnnnnnnnnnnnnnnnnnnnnnnnnnnnnnnnnnnnnnnnnnnnnnnnnnnnnnnnnnnnnnnnnnnnnnnnnnnnnnnnnnnnnnnnnnnnnnnnnnnnnnnnnnnnnnnnnnnnnnnnnnnnnnnnnnnnnnnnnnnnnnnnnnnnnnnnnnnnnnnnnnnnnnnnnnnnnnnnnnnnnnnnnnnnnnnnnnnnnnnnnnnnnnnnnnnnnnnnnnnnnngtacgtgaaaccgttcggaggtaaacgagtgggccctcgaagtgtgaaggcggggggactcagccgaacgccgtcgagcccgccggcgggtccgcgcttccctcccgggacgcggtccgccggtgtgctggctccggcttgcggcgcatttcctcccgtcctccgacgccgcgaccggtcgggcgcgccacgagcagtcggccttactcgcgggaaacggaaggtagccgggtcggcgcgcacgcgtcgctccccggtgttctagccgtcccgcaatcgagtcagccgttcgcccgaccgcaggaaccaaggccctcaggggccccgccgtgccctcccc--gctc--ggggatcgcttcccgcctcggaagggatgccgct-tgtccccgcgtcgcacctccggtgcgcgtggggcggcggcgcccgctggccggggcgtttgcgattcgggtgctggcggtctgcggcgagtaggtcggtcacccactcgacccgtcttgaaacacggaccaaggagtttaacatgcacgcgagtcactgggtcgtgagcaggcccaagggcgcaatgaaagtgaagggcggcccatgccgtccgcgttgggatcccccggcctccgcgccgggggcgcaccaacggctcgtccgggccgccacgtcggccgggcgaagctagagcgtgcacgttgagacccgaaagatggtgaactatggctgggcaggacgaagcc
>Pseudotroglus_telluris_2118
acgctttcgggtgccgcctccggtgcaagtccccctgaccggggctcccaccccgagagggtgcaaggcccgtagcggccggaaggcggtcccggatgtcctctcccgggagtcgggttgcttgagagtgcagccccaatcaggtggtaaactccatctaaggctaaatacgacctggagaccgatagcgaacaagtaccgtgagggaaagttgaaaaggactttgaagagagagttcaagagtacgtgaaaccgttcggaggtaaacgagtgggccctcgaagtgtgaaggcggggggactcagccgaacgccgtcgagcccgccggcgggtccgcgcttccctcccgggacgcggcccgccggtgtgctggctccggcttgcggcgcatttcctcccgtcctccgacgccgcgaccggtcgggcgcgccacgagcagtcggccttactcgcgggaaacggaaggtagccgggtcggcgcgcacgcgccgctccccggtgttctagccgtcccgcaatcgagtcagccgttcgcccgaccgcaggaaccaaggccctcaggggccccgccgtgccctcccc--gctc--ggggatcgcttcccgcctcggaagggatgccgct-tgtccccgcgccgcacctccggtgcgcgcggggcggcggcgcccgctggccggggcgttcgcgattcgggtgctggcggtctgcggcgagtaggtcggtcacccactcgacccgtcttgaaacacggaccaaggagtttaacatgcacgcgagtcactgggtcgtgagcaggcccaagggcgcaatgaaagtgaagggcggcccatgccgtccgcgttgggatcctccggcctccgtgccgggggcgcaccaacggctcgtccgggccgccacgtcggccgggcgaagctagagcgtgcacgttgagacccgaaagatggtgaactatggctgggcaggacgaagcc
>Mischonyx_bresslaui_2120
acgctttcgggtgccgcctccggtgcaagtccccctgaccggggctcccaccccgagagggtgcaaggcccgtagcggccggaaggcggtcccggatgtcctctcccgggagtcgggttgcttgagagtgcagccccaatcaggtggtaaactccatctaaggctaaatacgacctggagaccgatagcgaacaagtaccgtgagggaaagttgaaaaggactttgaagagagagttcaagagtacgtgaaaccgttcggaggtaaacgagtgggccctcgaagtgtgaaggcggggggactcagccgaacgccgtcgagcccgccggcgggtccgcgcttccctcccgggacgcggcccgccggtgtgctggctccggcttgcggcgcatttcctcccgtcctccgacgccgcgaccggtcgggcgcgccacgagcagtcggccttactcgcgggaaacggaaggtagccgggtcggcgcgcacgcgtcgctccccggtgttctagccgtcccgcaatcgagtcagccgttcgcccgaccgcaggaaccaaggccctcaggggccccgccgtgccctcccc--gctc--ggggatcgcttcccgcctcggaagggatgccgct-tgtccccgcgtcgcacctccggtgcgcgtggggcggcggcgcccgctggccggggcgtttgcgattcgggcgctggcggtctgcggcgagtaggtcggtcacccactcgacccgtcttgaaacacggaccaaggagtttaacatgcacgcgagtcactgggtcgtgagcaggcccaagggcgcaatgaaagtgaagggcggcccatgccgtccgcgttgggatcctccggcctccgtgccgggggcgcaccaacggctcgtccgggccgccacgtcggccgggcgaagctagagcgtgcacgttgagacccgaaagatggtgaactatggctgggcaggacgaagcc
>Multumbo_terrenus_2136
acgctttcgggtgccgcctccggtgcaagtccccctgaccggggctcccaccccgagagggtgcaaggcccgtagcggccggaaggcggtcccggatgtcctctcccgggagtcgggttgcttgagagtgcagccccaatcaggtggtaaactccatctaaggctaaatacgacctggagaccgatagcgaacaagtaccgtgagggaaagttgaaaaggactttgaagagagagttcaagagtacgtgaaaccgttcggaggtaaacgagtgggccctcgaagtgtgaaggcggggggactcagccgaacgccgtcgagcccgccggcaggtccgcgcttccctcccgggacgcggcctgtcggtgtgctggctccggtttgcggcgcatttcctcccgtcctccgacgccgcgaccggtcgggcgcgccacgagcagtcggccttactcgcgggaaacggaaggtagccgggtcggcgcgcacgcgtcgctccccggtgttctagccgtcccgcaatcgagtcagccgttcgcccgaccgcaggaaccaaggccctcaggggccccgccgtgccctcccc--gctc--ggggatcgcttcccgcttcggaagggatgccgct-tgtccccgcgccgcacctccggtgcgcgtggggcggcggcgcccgctggccggggcgtttgcgattcgggtgctggcggtctgcggcgagtaggtcggtcacccactcgacccgtcttgaaacacggaccaaggagtttaacatgcacgcgagtcactgggtcgtgagcaggcccaagggcgcaatgaaagtgaagggcggcccatgccgtccgcgttgggatcctccggcctccgtgccgggggcgcaccaacggctcgtccgggccgccacgtcggccgggcgaagctagagcgtgcacgttgagacccgaaagatggtgaactatggctgggcaggacgaagcc
>Mischonyx_bresslaui_2151
acgctttcgggtgccgcctccggtgcaagtccccctgaccggggctcccaccccgagagggtgcaaggcccgtagcggccggaaggcggtcccggatgtcctctcccgggagtcgggttgcttgagagtgcagccccaatcaggtggtaaactccatctaaggctaaatacgacctggagaccgatagcgaacaagtaccgtgagggaaagttgaaaaggactttgaagagagagttcaagagtacgtgaaaccgttcggaggtaaacgagtgggccctcgaagtgtgaaggcggggggactcagccgaacgccgtcgagcccgccggcgggtccgcgcttccctcccgggacgcggcccgccggtgtgctggctccggcttgcggcgcatttcctcccgtcctccgacgccgcgaccggtcgggcgcgccacgagcagtcggccttactcgcgggaaacggaaggtagccgggtcggcgcgcacgcgtcgctccccggtgttctagccgtcccgcaatcgagtcagccgttcgcccgaccgcaggaaccaaggccctcaggggccccgccgtgccctcccc--gctc--ggggatcgcttcccgcctcggaagggatgccgct-tgtccccgcgtcgcacctccggtgcgcgtggggcggcggcgcccgctggccggggcgtttgcgattcgggcgctggcggtctgcggcgagtaggtcggtcacccactcgacccgtcttgaaacacggaccaaggagtttaacatgcacgcgagtcactgggtcgtgagcaggcccaagggcgcaatgaaagtgaagggcggcccatgccgtccgcgttgggatcctccggcctccgtgccgggggcgcaccaacggctcgtccgggccgccacgtcggccgggcgaagctagagcgtgcacgttgagacccgaaagatggtgaactatggctgggcaggacgaagcc
>Deltaspidium_asperum_2201
acgctttcgggtgccgcctccggtgcaagtccccctgaccggggctcccaccccgagagggtgcaaggcccgtagcggccggaaggcggtcccggatgtcctctcccgggagtcgggttgcttgagagtgcagccccaatcaggtggtaaactccatctaaggctaaatacgacctggagaccgatagcgaacaagtaccgtgagggaaagttgaaaaggactttgaagagagagttcaagagtacgtgaaaccgttcggaggtaaacgagtgggccctcgaagtgtgaaggcggggggactcagccgaacgccgtcgagcccgccggcgtgtccgcgcttccctcccgggacgcggctcgccggtgtgctggctccggcttgcggcgcatttcctcccgtcctccgacgccgcgaccggtcgggcgcgccacgagcagtcggccttactcgcgggaaacggaaggtagccgggtcggcgcgcacgcgtcgctccccggtgttctagccgtcccgcaatcgagtcagccgttcgcccgaccgcaggaaccaaggccctcaggggccccgccgtgccctcccc--gctc--ggggatcgcttcccgcctcggaagggatgccgct-tgtccccgcgccgcacctccggtgcgcgtggggcggcggcgcccgctggccggggcgtttgcgattcgggtgctggcggtctgcggcgagtaggtcggtcacccactcgacccgtcttgaaacacggaccaaggagtttaacatgcacgcgagtcactgggtcgtgagcaggcccaagggcgcaatgaaagtgaagggcggcccatgccgtccgcgttgggatcctccggcctccgtgccgggggcgcaccaacggctcgtccgggccgccacgtcggccgggcgaagctagagcgtgcacgttgagacccgaaagatggtgaactatggctgggcaggacgaagcc
>Mischonyx_insulanus_2345
acgctttcgggtgccgcctccggtgcaagtccccctgaccggggctcccaccccgagagggtgcaaggcccgtagcggccggaaggcggtcccggatgtcctctcccgggagtcgggttgcttgagagtgcagccccaatcaggtggtaaactccatctaaggctaaatacgacctggagaccgatagcgaacaagtaccgtgagggaaagttgaaaaggactttgaagagagagttcaagagtacgtgaaaccgttcggaggtaaacgagtgggccctcgaagtgtgaaggcggggggactcagccgaacgccgtcgagcccgccggccggtccgcgcttccctcccgggacgcggccggccggtgtgctggctccggcttgcggcgcatttcctcccgtcctccgacgccgcgaccggtcgggcgcgccacgagcagtcggccttactcgcgggaaacggaaggtagccgggtcggcgcgcacgcgtcgctccccggtgttctagccgtcccgcaatcgagtcagccgttcgcccgaccgcaggaaccaaggccctcaggggccccgccgtgccctcccc--gctc--ggggatcgctccgcgtctcggaagggatgccgct-tgtccccgcgccgcacctccggtgcgcgtggggcggcggcgcccgctggccggggcgcttgcgattcgggcgccggcggtctgcggcgagtaggtcggtcacccactcgacccgtcttgaaacacggaccaaggagtttaacatgcacgcgagtcactgggtcgtgagcaggcccaagggcgcaatgaaagtgaagggcggcccatgccgtccgcgttgggatcctccggcctccgtgccgggggcgcaccaacggctcgtccgggccgccacgtcggccgggcgaagctagagcgtgcacgttgagacccgaaagatggtgaactatggctgggcaggacgaagcc
>Mischonyx_proletariae_2361
acgctttcgggtgccgcctccggtgcaagtccccctgaccggggctcccaccccgagagggtgcaaggcccgtagcggccggaaggcggtcccggatgtcctctcccgggagtcgggttgcttgagagtgcagccccaatcaggtggtaaactccatctaaggctaaatacgacctggagaccgatagcgaacaagtaccgtgagggaaagttgaaaaggactttgaagagagagttcaagagtacgtgaaaccgttcggaggtaaacgagtgggccctcgaagtgtgaaggcggggggactcagccgaacgccgtcgagcccgccggcgggtccgcgcttccctcccgggacgcggtccgccggtgtgctggctccggcttgcggcgcatttcctcccgtcctccgacgccgcgaccggtcgggcgcgccacgagcagtcggccttactcgcgggaaacggaaggtagccgggtcggcgcgcacgcgtcgctccccggtgttctagccgtcccgcaatcgagtcagccgttcgcccgaccgcaggaaccaaggccctcaggggccccgccgtgccctcccc--gctc--ggggatcgcttcccgcctcggaagggatgccgct-tgtccccgcgtcgcacctccggtgcgcgtggggcggcggcgcccgctggccggggcgtttgcgattcgggtgctggcggtctgcggcgagtaggtcggtcacccactcgacccgtcttgaaacacggaccaaggagtttaacatgcacgcgagtcactgggtcgtgagcaggcccaagggcgcaatgaaagtgaagggcggcccatgccgtccgcgttgggatcccccggcctccgcgccgggggcgcaccaacggctcgtccgggccgccacgtcggccgggcgaagctagagcgtgcacgttgagacccgaaagatggtgaactatggctgggcaggacgaagcc
>Mischonyx_bresslaui_2809
acgctttcgggtgccgcctccggtgcaagtccccctgaccggggctcccaccccgagagggtgcaaggcccgtagcggccggaaggcggtcccggatgtcctctcccgggagtcgggttgcttgagagtgcagccccaatcaggtggtaaactccatctaaggctaaatacgacctggagaccgatagcgaacaagtaccgtgagggaaagttgaaaaggactttgaagagagagttcaagagtacgtgaaaccgttcggaggtaaacgagtgggccctcgaagtgtgaaggcggggggactcagccgaacgccgtcgagcccgccggcgggtccgcgcttccctcccgggacgcggcccgccggtgtgctggctccggcttgcggcgcatttcctcccgtcctccgacgccgcgaccggtcgggcgcgccacgagcagtcggccttactcgcgggaaacggaaggtagccgggtcggcgcgcacgcgtcgctccccggtgttctagccgtcccgcaatcgagtcagccgttcgcccgaccgcaggaaccaaggccctcaggggccccgccgtgccctcccc--gctc--ggggatcgcttcccgcctcggaagggatgccgct-tgtccccgcgtcgcacctccggtgcgcgtggggcggcggcgcccgctggccggggcgtttgcgattcgggcgctggcggtctgcggcgagtaggtcggtcacccactcgacccgtcttgaaacacggaccaaggagtttaacatgcacgcgagtcactgggtcgtgagcaggcccaagggcgcaatgaaagtgaagggcggcccatgccgtccgcgttgggatcctccggcctccgtgccgggggcgcaccaacggctcgtccgggccgccacgtcggccgggcgaagctagagcgtgcacgttgagacccgaaagatggtgaactatggctgggcaggacgaagcc
>Mischonyx_anomalus_2953
acgctttcgggtgccgcctccggtgcaagtccccctgaccggggctcccaccccgagagggtgcaaggcccgtagcggccggaaggcggtcccggatgtcctctcccgggagtcgggttgcttgagagtgcagccccaatcaggtggtaaactccatctaaggctaaatacgacctggagaccgatagcgaacaagtaccgtgagggaaagttgaaaaggactttgaagagagagttcaagagtacgtgaaaccgttcggaggtaaacgagtgggccctcgaagtgtgaaggcggggggactcagccgaacgccgtcgagcccgccggcgtgtccgcgcttccctcccgggacgcggcgcgccggtgtgctggctccggcttgcggcgcatttcctcccgtcctccgacgccgcgaccggtcgggcgcgccacgagcagtcggccttactcgcgggaaacggaaggtagccgggtcggcgcgcacgcgtcgctccccggtgttctagccgtcccgcaatcgagtcagccgttcgcccgaccgcaggaaccaaggccctcaggggccccgccgtgccctcccc--gctc--ggggatcgctccgcgtctcggaagggatgccgct-tgtccccgcgtcgcacctccggtgcgcgtggggcggcggcgcccgctggccggggcgcttgcgattcgggcgctggcggtctgcggcgagtaggtcggtcacccactcgacccgtcttgaaacacggaccaaggagtttaacatgcacgcgagtcactgggtcgtgagcaggcccaagggcgcaatgaaagtgaagggcggcccatgccgtccgcgttgggatcctccggcctccgcgccgggggcgcaccaacggctcgtccgggccgccacgtcggccgggcgaagctagagcgtgcacgttgagacccgaaagatggtgaactatggctgggcaggacgaagcc
>Mischonyx_intermedius_4116B
nnnnnnnnnnnnnnnnnnnnnnnnnnnnnnnnnnnnnnnnnnnnnnnnnnnnnnnnnnnnnnnnnnnnnnnnnnnnnnnnnnnnnnnnnnnnnnnnnnnnnnnnnnnnnnnnnnnnnnnnnnnnnnnnnnnnnnnnnnnnnnnnnnnnnnnnnnnnnnnnnnnnnnnnnnnnnnnnnnnnnnnnnnnnnnnnnnnnnnnnnnnnnnnnnnnnnnnnnnnnnnnnnnnnnnnnnngttcaagagtacgtgaaaccgttcggaggtaaacgagtgggccctcgaagtgtgaaggcggggggactcagccgaacgccgttgagcccgccggcgggtccgcgcttccctcccgggacgcggcccgccggtgtgctggctccggcttgcggcgcatttcctcccgtcctccgacgccgcgaccggtcgggcgcgccacgagcagtcggccttactcgcgggaaacggaaggtagccgggtcggcgcgcacgcgtcgctccccggtgttctagccgtcccgcaatcgagtcagccgttcgcccgaccgcaggaaccaaggccctcaggggccccgccgtgccctcccc--gctc--ggggatcgcttgccgtctcggaagggatgccgct-tgtccccgcgccgcacctccggtgcgcgtggggcggcggcgcccgctggccggggcgtttgcgattcgggtgctggcggtccgcggcgagtaggtcggtcacccactcgacccgtcttgaaacacggaccaaggagtttaacatgcacgcgagtcactgggtcgtgagcaggcccaagggcgcaatgaaagtgaagggcggcacatgccgtccgcgttgggatcctccggcctccgtgccgggggcgcaccaacggctcgtccgggccgccacgtcggccgggcgaagctagagcgtgcacgttgagacccgaaagatggtgaactatggctgggcaggacgaagcc
>Mischonyx_intermedius_4117A
nnnnnnnnnnnnnnnnnnnnnnnnnnnnnnnnnnnnnnnnnnnnnnnnnnnnnnnnnnnnnnnnnnnnnnnnnnnnnnnnnnnnnnnnnnnnnnnnnnnnnnnnnnnnnnnnnnnnnnnnnnnnnnnnnnnnnnnnnnnnnnnnnnnnnnnnnnnnnnnnnnnnnnnnnnnnnnnnnnnnnnnnnnnnnnnnnnnnnnnnnnnnnnnnnnnnnnnnnnnnnnnnnnnnnnnnnngttcaagagtacgtgaaaccgttcggaggtaaacgagtgggccctcgaagtgtgaaggcggggggactcagccgaacgccgttgagcccgccggcgggtccgcgcttccctcccgggacgcggcccgccggtgtgctggctccggcttgcggcgcatttcctcccgtcctccgacgccgcgaccggtcgggcgcgccacgagcagtcggccttactcgcgggaaacggaaggtagccgggtcggcgcgcacgcgtcgctccccggtgttctagccgtcccgcaatcgagtcagccgttcgcccgaccgcaggaaccaaggccctcaggggccccgccgtgccctcccc--gctc--ggggatcgcttgccgtctcggaagggatgccgct-tgtccccgcgccgcacctccggtgcgcgtggggcggcggcgcccgctggccggggcgtttgcgattcgggtgctggcggtccgcggcgagtaggtcggtcacccactcgacccgtcttgaaacacggaccaaggagtttaacatgcacgcgagtcactgggtcgtgagcaggcccaagggcgcaatgaaagtgaagggcggcacatgccgtccgcgttgggatcctccggcctccgtgccgggggcgcaccaacggctcgtccgggccgccacgtcggccgggcgaagctagagcgtgcacgttgagacccgaaagatggtgaactatggctgggcaggacgaagcc
>Mischonyx_insulanus_3066
acgctttcgggtgccgcctccggtgcaagtccccctgaccggggctcccaccccgagagggtgcaaggcccgtagcggccggaaggcggtcccggatgtcctctcccgggagtcgggttgcttgagagtgcagccccaatcaggtggtaaactccatctaaggctaaatacgacctggagaccgatagcgaacaagtaccgtgagggaaagttgaaaaggactttgaagagagagttcaagagtacgtgaaaccgttcggaggtaaacgagtgggccctcgaagtgtgaaggcggggggactcagccgaacgccgtcgagcccgccggccggtccgcgcttccctcccgggacgcggccggccggtgtgctggctccggtttgcggcgcatttcctcccgtcctccgacgccgcgaccggtcgggcgcgccacgagcagtcggccttactcgcgggaaacggaaggtagccgggtcggcgcgcacgcgccgctccccggtgttctagccgtcccgcaatcgagtcagccgttcgcccgaccgcaggaaccaaggccctcaggggccccgccgtgccctcccc--gctc--ggggatcgcttcgcgtctcggaagggatgccgct-tgtccccgcgccgcacctccggtgcgcgtggggcggcggcgcccgctggccggggcgctcgcgattcgggcgctggcggtctgcggcgagtaggtcggtcacccactcgacccgtcttgaaacacggaccaaggagtttaacatgcacgcgagtcactgggtcgtgagcaggcccaagggcgcaatgaaagtgaagggcggcccatgccgtccgcgttgggatcctccggcctccgtgccgggggcgcaccaacggctcgtccgggccgccacgtcggccgggcgaagctagagcgtgcacgttgagacccgaaagatggtgaactatggctgggcaggacgaagcc
>Mischonyx_bresslaui_3363
acgctttcgggtgccgcctccggtgcaagtccccctgaccggggctcccaccccgagagggtgcaaggcccgtagcggccggaaggcggtcccggatgtcctctcccgggagtcgggttgcttgagagtgcagccccaatcaggtggtaaactccatctaaggctaaatacgacctggagaccgatagcgaacaagtaccgtgagggaaagttgaaaaggactttgaagagagagttcaagagtacgtgaaaccgttcggaggtaaacgagtgggccctcgaagtgtgaaggcggggggactcagccgaacgccgtcgagcccgccggcgggtccgcgcttccctcccgggacgcggcccgccggtgtgctggctccggcttgcggcgcatttcctcccgtcctccgacgccgcgaccggtcgggcgcgccacgagcagtcggccttactcgcgggaaacggaaggtagccgggtcggcgcgcacgcgtcgctccccggtgttctagccgtcccgcaatcgagtcagccgttcgcccgaccgcaggaaccaaggccctcaggggccccgccgtgccctcccc--gctc--ggggatcgcttcccgcctcggaagggatgccgct-tgtccccgcgtcgcacctccggtgcgcgtggggcggcggcgcccgctggccggggcgtttgcgattcgggcgctggcggtctgcggcgagtaggtcggtcacccactcgacccgtcttgaaacacggaccaaggagtttaacatgcacgcgagtcactgggtcgtgagcaggcccaagggcgcaatgaaagtgaagggcggcccatgccgtccgcgttgggatcctccggcctccgtgccgggggcgcaccaacggctcgtccgggccgccacgtcggccgggcgaagctagagcgtgcacgttgagacccgaaagatggtgaactatggctgggcaggacgaagcc
>Mischonyx_bresslaui_3375
acgctttcgggtgccgcctccggtgcaagtccccctgaccggggctcccaccccgagagggtgcaaggcccgtagcggccggaaggcggtcccggatgtcctctcccgggagtcgggttgcttgagagtgcagccccaatcaggtggtaaactccatctaaggctaaatacgacctggagaccgatagcgaacaagtaccgtgagggaaagttgaaaaggactttgaagagagagttcaagagtacgtgaaaccgttcggaggtaaacgagtgggccctcgaagtgtgaaggcggggggactcagccgaacgccgtcgagcccgccggcgggtccgcgcttccctcccgggacgcggcccgccggtgtgctggctccggcttgcggcgcatttcctcccgtcctccgacgccgcgaccggtcgggcgcgccacgagcagtcggccttactcgcgggaaacggaaggtagccgggtcggcgcgcacgcgtcgctccccggtgttctagccgtcccgcaatcgagtcagccgttcgcccgaccgcaggaaccaaggccctcaggggccccgccgtgccctcccc--gctc--ggggatcgcttcccgcctcggaagggatgccgct-tgtccccgcgtcgcacctccggtgcgcgtggggcggcggcgcccgctggccggggcgtttgcgattcgggcgctggcggtctgcggcgagtaggtcggtcacccactcgacccgtcttgaaacacggaccaaggagtttaacatgcacgcgagtcactgggtcgtgagcaggcccaagggcgcaatgaaagtgaagggcggcccatgccgtccgcgttgggatcctccggcctccgtgccgggggcgcaccaacggctcgtccgggccgccacgtcggccgggcgaagctagagcgtgcacgttgagacccgaaagatggtgaactatggctgggcaggacgaagcc
>Mischonyx_kaisara_3575
acgctttcgggtgccgcctccggtgcaagtccccctgaccggggctcccaccccgagagggtgcaaggcccgtagcggccggaaggcggtcccggatgtcctctcccgggagtcgggttgcttgagagtgcagccccaatcaggtggtaaactccatctaaggctaaatacgacctggagaccgatagcgaacaagtaccgtgagggaaagttgaaaaggactttgaagagagagttcaagagtacgtgaaaccgttcggaggtaaacgagtgggccctcgaagtgtgaaggcggggggactcagccgaacgccgtcgagcccgccggccggtccgcgcttccctcccgggacgcggccggccggtgtgctggctccggcttgcggcgcatttcctcccgtcctccgacgccgcgaccggtcgggcgcgccacgagcagtcggccttactcgcgggaaacggaaggtagccgggtcggcgcgcacgcgtcgctccccggtgttctagccgtcccgcaatcgagtcagccgttcgcccgaccgcaggaaccaaggccctcaggggccccgccgtgccctcccc--gctc--ggggatcgcttcgcgtctcggaagggatgccgct-tgtccccgcgccgcacctccggtgcgcgtggggcggcggcgcccgctggccggggcgctcgcgattcgggtgctggcggtctgcggcgagtaggtcggtcacccactcgacccgtcttgaaacacggaccaaggagtttaacatgcacgcgagtcactgggtcgtgagcaggcccaagggcgcaatgaaagtgaagggcggcccatgccgtccgcgttgggatcctccggcctccgtgccgggggcgcaccaacggctcgtccgggccgccacgtcggccgggcgaagctagagcgtgcacgttgagacccgaaagatggtgaactatggctgggcaggacgaagcc
>Mischonyx_parvus_3621A
acgctttcgggtgccggctccggtgcaagtccccctgaccggggctcccaccccgagagggtgcaaggcccgtagcggccggaaggcggtcccggatgtcctctcccgggagtcgggttgcttgagagtgcagccccaatcangtggtaaactccatctaaggctaaatacgacctggagaccgatagcgaacaagtaccgtgagggaaagttgaaaaggactttgaagagagagttcaagagtacgtgaaaccgttcggaggtaaacgagtgggccctcgaagtgtgaaggcggggggactcagccgaacgccgtcgagcccgccggcgggtccgcgcttccctcccgggacgcggtccgccggtgtgctggctccggcttgcggcgcatttcctcccgtcctccgacgccgcgaccggtcgggcgcgccacgagcagtcggccttactcgcgggaaacggaaggtagccgggtcggcgcgcacgcgtcgctccccggtgttctagccgtcccgcaatcgagtcagccgttcgcccgaccgcaggaaccaaggccctcaggggccccgccgtgccctcccc--gctc--ggggatcgcttcccgcctcggaagggatgccgct-tgtccccgcgtcgcacctccggtgcgcgtggggctgcggcgcccgctggccggggcgtttgcgattcgggtgctggcggtctgcggcgagtaggtcggtcacccactcgacccgtcttgaaacacggaccaaggagtttaacatgcacgcgagtcactgggtcgtgagcaggcccaagggcgcaatgaaagtgaagggcggcccatgccgtccgcgttgggatcccccggcctccgcgccgggggcgcaccaacggctcgtccgggccgccacgtcggccgggcgaagctagagcgtgcacgttgagacccgaaagatggtgaactatggctgggcaggacgaagcc
>Mischonyx_parvus_3621B
acgctttcgggtgccgcctccggtgcaagtccccctgaccggggctcccaccccgagagggtgcaaggcccgtagcggccggaaggcggtcccggatgtcctctcccgggagtcgggttgcttgagagtgcagccccaatcaggtggtaaactccatctaaggctaaatacgacctggagaccgatagcgaacaagtaccgtgagggaaagttgaaaaggactttgaagagagagttcaagagtacgtgaaaccgttcggaggtaaacgagtgggccctcgaagtgtgaaggcggggggactcagccgaacgccgtcgagcccgccggcgggtccgcgcttccctcccgggacgcggtccgccggtgtgctggctccggcttgcggcgcatttcctcccgtcctccgacgccgcgaccggtcgggcgcgccacgagcagtcggccttactcgcgggaaacggaaggtagccgggtcggcgcgcacgcgtcgctccccggtgttctagccgtcccgcaatcgagtcagccgttcgcccgaccgcaggaaccaaggccctcaggggccccgccgtgccctcccc--gctc--ggggatcgcttcccgcctcggaagggatgccgct-tgtccccgcgtcgcacctccggtgcgcgtggggctgcggcgcccgctggccggggcgtttgcgattcgggtgctggcggtctgcggcgagtaggtcggtcacccactcgacccgtcttgaaacacggaccaaggagtttaacatgcacgcgagtcactgggtcgtgagcaggcccaagggcgcaatgaaagtgaagggcggcccatgccgtccgcgttgggatcccccggcctccgcgccgggggcgcaccaacggctcgtccgggccgccacgtcggccgggcgaagctagagcgtgcacgttgagacccgaaagatggtgaactatggctgggcaggacgaagcc
>Mischonyx_processigerus_3648
acgctttcgggtgccgcctccggtgcaagtccccctgaccggggctcccaccccgagagggtgcaaggcccgtagcggccggaaggcggtcccggatgtcctctcccgggagtcgggttgcttgagagtgcagccccaatcaggtggtaaactccatctaaggctaaatacgacctggagaccgatagcgaacaagtaccgtgagggaaagttgaaaaggactttgaagagagagttcaagagtacgtgaaaccgttcggaggtaaacgagtgggccctcgaagtgtgaaggcggggggactcagccgaacgccgtcgagcccgccggcgggtccgcgcttccctcccgggacgcggcccgccggtgtgctggctccggcttgcggcgcatttcctcccgtcctccgacgccgcgaccggtcgggcgcgccacgagcagtcggccttactcgcgggaaacggaaggtagccgggtcggcgcgcacgcgtcgctccccggtgttctagccgtcccgcaatcgagtcagccgttcgcccgaccgcaggaaccaaggccctcaggggccccgccgtgccctcccc--gctc--ggggatcgcttcccgcctcggaagggatgccgct-tgtccccgcgccgcacctccggtgcgcgtggggcggcggcgcccgctggccggggcgtttgcgattcgggtgctggcggtctgcggcgagtaggtcggtcacccactcgacccgtcttgaaacacggaccaaggagtttaacatgcacgcgagtcactgggtcgtgagcrggcccaagggcgcaatgaaagtgaagggcggcccatgccgtccgcgttgggatcctccggcctccgcgccgggggcgcaccaacggctcgtccgggccgccacgtcggccgggcgaagctagagcgtgcacgttgagacccgaaagatggtgaactatggctgggcaggacgaagcc
>Mischonyx_minimus_3649
nnnnnnnnnnnnnnnnnnnnnnnnnnnnnnnnnnnnnnnnnnnnnnnnnnnnnnnnnnnnnnnnnnnnnnnnnnnnnnnnnnnnnnnnnnnnnnnnnnnnnnnnnnnnnnnnnnnnnnnnnnnnnnnnnnnnnnnnnnnnnnnnnnnnnnnnnnnnnnnnnnnnnnnnnnnnnnnnnnnnnnnnnnnnnnnnnnnnnnnnnnnnnnnnnnnnnnnnnnnnnnnnnnnnnnnnnngttcaagagtacgtgaaaccgttcggaggtaaacgagtgggccctcgaagtgtgaaggcggggggactcagccgaacgccgttgagcccgccggcgggtccgcgcttccctcccgggacgcggcccgccggtgtgctggctccggcttgcggcgcatttcctcccgtcctccgacgccgcgaccggtcgggcgcgccacgagcagtcggccttactcgcgggaaacggaaggtagccgggtcggcgcgcacgcgtcgctccccggtgttctagccgtcccgcaatcgagtcagccgttcgcccgaccgcaggaaccaaggccctcaggggccccgccgtgccctcccc--gctc--ggggatcgcttgccgtctcggaagggatgccgct-tgtccccgcgccgcacctccggtgcgcgtggggcggcggcgcccgctggccggggcgtttgcgattcgggtgctggcggtccgcggcgagtaggtcggtcacccactcgacccgtcttgaaacacggaccaaggagtttaacatgcacgcgagtcactgggtcgtgagcaggcccaagggcgcaatgaaagtgaagggcggcacatgccgtccgcgttgggatcctccggcctccgtgccgggggcgcaccaacggctcgtccgggccgccacgtcggccgggcgaagctagagcgtgcacgttgagacccgaaagatggtgaactatggctgggcaggacgaagcc
>Mischonyx_poeta_3650A
acgctttcgggtgccgcctccggtgcaagtccccctgaccggggctcccaccccgagagggtgcaaggcccgtagcggccggaaggcggtcccggatgtcctctcccgggagtcgggttgcttgagagtgcagccccaatcaggtggtaaactccatctaaggctaaatacgacctggagaccgatagcgaacaagtaccgtgagggaaagttgaaaaggactttgaagagagagttcaagagtacgtgaaaccgttcggaggtaaacgagtgggccctcgaagtgtgaaggcggggggactcagccgaacgccgtcgagcccgccggcgggtccgcgcttccctcccgggacgcggcccgccggtgtgctggctccggcttgcggcgcatttcctcccgtcctccgacgccgcgaccggtcgggcgcgccacgagcagtcggccttactcgcgggaaacggaaggtagccgggtcggcgcgcacgcgccgctccccggtgttctagccgtcccgcaatcgagtcagccgttcgcccgaccgcaggaaccaaggccctcaggggccccgccgtgccctcccc--gctct-ggggatcgcttcccgcctcggaagggatgccgct-tgtccccgcgccgcacctccggtgcgcgtggggcggcggcgcccgctggccggggcg-ttgcgattcgggcgctggcggtctgcggcgagtaggtcggtcacccactcgacccgtcttgaaacacggaccaaggagtttaacatgcacgcgagtcagtgggtcgtgagcaggcccaagggcgcaatgaaagtgaagggcggcccatgccgtccgcgttgggatcctccggcctccgcgccgggggcgcaccaacggctcgtccgggccgccacgtcggccgggcgaagctagagcgtgcacgttgagacccgaaagatggtgaactatggctgggcaggacgaagcc
>Mischonyx_poeta_3650B
nnnnnnnnnnnnnnnnnnnnnnnnnnnnnnnnnnnnnnnnnnnnnnnnnnnnnnnnnnnnnnnnnnnnnnnnnnnnnnnnnnnnnnnnnnnnnnnnnnnnnnnnnnnnnnnnnnnnnnnnnnnnnnnnnnnnnnnnnnnnnnnnnnnnnnnnnnnnnnnnnnnnnnnnnnnnnnnnnnnnnnnnnnnnnnnnnnnnnnnnnnnnnnnnnnnnnnnnnnnnnnnnnnnnnnnnnnnnnnnnnnntacgtgaaaccgttcggaggtaaacgagtgggccctcgaagtgtgaaggcggggggactcagccgaacgccgtcgagcccgccggcgggtccgcgcttccctcccgggacgcggcccgacggtgtgctggctccggcttgcggcgcatttcctcccgtcctccgacgccgcgaccggtcgggcgcgccacgagcagtcggccttactcgcgggaaacggaaggtagccgggtcggcgcgcacgcgccgctccccggtgttctagccgtcccgcaatcgagtcagccgttcgcccgaccgcaggaaccaaggccctcaggggccccgccgtgccctcccc--gctct-ggggatcgcttcccgcctcggaagggatgccgct-tgtccccgcgccgcacctccggtgcgcgtggggcggcggcgcccgctggccggggcgtttgcgattcgggcgctggcggtctgcggcgagtaggtcggtcacccactcgacccgtcttgaaacacggaccaaggagtttaacatgcacgcgagtcactgggtcgtgagcaggcccaagggcgcaatgaaagtgaagggcggcccatgccgtccgcgttgggatcctccggcctccgcgccgggggcgcaccaacggctcgtccgggccgccacgtcggccgggcgaagctagagcgtgcacgttgagacccgaaagatggtgaactatggctgggcaggacgaagcc
>Mischonyx_parvus_3651A
acgctttcgggtgccgcctccggtgcaagtccccctgaccggggctcccaccccgagagggtgcaaggcccgtagcggccggaaggcggtcccggatgtcctctcccgggagtcgggttgcttgagagtgcagccccaatcaggtggtaaactccatctaaggctaaatacgacctggagaccgatagcgaacaagtaccgtgagggaaagttgaaaaggactttgaagagagagttcaagagtacgtgaaaccgttcggaggtaaacgagtgggccctcgaagtgtgaaggcggggggactcagccgaacgccgtcgagcccgccggcgggtccgcgcttccctcccgggacgcggtccgccggtgtgctggctccggcttgcggcgcatttcctcccgtcctccgacgccgcgaccggtcgggcgcgccacgagcagtcggccttactcgcgggaaacggaaggtagccgggtcggcgcgcacgcgtcgctccccggtgttctagccgtcccgcaatcgagtcagccgttcgcccgaccgcaggaaccaaggccctcaggggccccgccgtgccctcccc--gctc--ggggatcgcttcccgcctcggaagggatgccgct-tgtccccgcgtcgcacctccggtgcgcgtggggcggcggcgcccgctggccggggcgtttgcgattcgggtgctggcggtctgcggggattaggtcggtcacccactcgacccgtcttgaaacacggaccaaggagtttaacatgcacgcgagtcactgggtcgtgagcaggcccaagggcgcaatgaaagtgaagggcggcccatgccgtccgcgttgggatcccccggcctccgcgccgggggcgcaccaacggctcgtccgggccgccacgtcggccgggcgaagctagagcgtgcacgttgagacccgaaagatggtgaactatggctgggcaggacgaagcc
>Gonyleptes_antiquus_3707
nnnnnnnnnnnnnnnnnnnnnnnnnnnnnnnnnnnnnnnnnnnnnnnnnnnnnnnnnnnnnnnnnnnnnnnnnnnnnnnnnnnnnnnnnnnnnnnnnnnnnnnnnnnnnnnnnnnnnnnnnnnnnnnnnnnnnnnnnnnnnnnnnnnnnnnnnnnnnnnnnnnnnnnnnnnnnnnnnnnnnnnnnnnnnnnnnnnnnnnnntgagggaaagttgaaaaggactttgaagagagagttcaagagtacgtgaaaccgttcggaggtaaacgagtgggccctcgaagtgtgaaggcggggggactcagccgaacgccgtcgagcccgccggcgggtccgcgcttccctcccgggacgcggcccgccggtgtgctggctccggcgcgcggcgcatttcctcccgtcctccgacgccgcgaccggtcgggcacgccacgagcagtcggccttactcgcgggaaacggaaggtagccgggtcggcgcgcacgcgccgatccccggtgttctagccgtcccgcaatcgagtcagccgttcgcccgaccgcaggaaccaaggccctcaggggccccgccgtgccctcccc--gctc--ggggatcgcttcccgtctcggaagggatgccgct-tgtctccgcgccgcacctccggtgcgcgtggggcggcggcgcccgctggccggggcggtcgcgattcgggtgctggcggtctgcggcgagtaggtcggtcacccactcgacccgtcttgaaacccggnnnnnnnnnnnnnnnnnnnnnnnnnnnnnnnnnnnnnnnnnnnnnnnnnnnnnnnnnnnnnnnnnnnnnnnnnnnnnnnnnnnnnnnnnnnnnnnnnnnnnnnnnnnnnnnnnnnnnnnnnnnnnnnnnnnnnnnnnnnnnnnnnnnnnnnnnnnnnnnnnnnnnnnnnnnnnnnnnnnnnnnnnnnnnnnnnnnnnnnnnnnnnnnnnnnnnnnnnnnn
>Gonyleptes_antiquus_3708
nnnnnnnnnnnnnnnnnnnnnnnnnnnnnnnnnnnnnnnnnnnnnnnnnnnnnnnnnnnnnnnnnnnnnnnnnnnnnnnnnnnnnnnnnnnnnnnnnnnnnnnnnnnnnnnnnnnnnnnnnnnnnnnnnnnnnnnnnnnnnnnnnnnnnnnnnnnnnnnnnnnnnnnnnnnnnnnnnnnnnnnnnnnnnnnnnnnnnnnnntgagggaaagttgaaaaggactttgaagagagagttcaagagtacgtgaaaccgttcggaggtaaacgagtgggccctcgaagtgtgaaggcggggggactcagccgaacgccgtcgagcccgccggcgggtccgcgcttccctcccgggacgcggcccgccggtgtgctggctccggcgcgcggcgcatttcctcccgtcctccgacgccgcgaccggtcgggcacgccacgagcagtcggccttactcgcgggaaacggaaggtagccgggtcggcgcgcacgcgccgatccccggtgttctagccgtcccgcaatcgagtcagccgttcgcccgaccgcaggaaccaaggccctcaggggccccgccgtgccctcccc--gctc--ggggatcgcttcccgtctcggaagggatgccgct-tgtctccgcgccgcacctccggtgcgcgtggggcggcggcgcccgctggccggggcggtcgcgattcgggtgctggcggtctgcggcgagtaggtcggtcacccactcgacccgtcttgaaacccggnnnnnnnnnnnnnnnnnnnnnnnnnnnnnnnnnnnnnnnnnnnnnnnnnnnnnnnnnnnnnnnnnnnnnnnnnnnnnnnnnnnnnnnnnnnnnnnnnnnnnnnnnnnnnnnnnnnnnnnnnnnnnnnnnnnnnnnnnnnnnnnnnnnnnnnnnnnnnnnnnnnnnnnnnnnnnnnnnnnnnnnnnnnnnnnnnnnnnnnnnnnnnnnnnnnnnnnnnnnn
>Mischonyx_intervalensis_3709
nnnnnnnnnnnnnnnnnnnnnnnnnnnnnnnnnnnnnnnnnnnnnnnnnnnnnnnnnnnnnnnnnnnnnnnnnnnnnnnnnnnnnnnnnnnnnnnnnnnnnnnnnnnnnnnnnnnnnnnnnnnnnnnnnnnnnnnnnnnnnnnnnnnnnnnnnnnnnnnnnnnnnnnnnnnnnnnnnnnnnnnnnnnnnnnnnnnnnnnnntgagggaaagttgaaaaggactttgaagagagagttcaagagtacgtgaaaccgttcggaggtaaacgagtgggccctcgaagtgtgaaggcggggggactcagccgaacgccgtcgagcccgccggtgcgtccgcgcttccctcccgggacgcggcgcgccggtgtgctggctccggctggcggcgcatttcctcccgtcctccgacgccgcgaccggtcgggcgcgccacgagcagtcggccttactcgcgggaaacggaaggtagccgggtcggcgcgcacgcgccgccccccggtgttctagccgtcccgcaatcgagtcagccgttcgcccgaccgcaggaaccaaggccctcaggggccccgccgtgccctcccctagtct--ggggatcgctccgcgtctcggaagggatgccgctctgtccccgcgccgcacctccggtgcgcgtggggcggcggcgcccgctggccgggacgcttgcgattcgggcgccggcggtccgcggcgagtaggtcggtcacccactcgacccgtcttgaaacacggnnnnnnnnnnnnnnnnnnnnnnnnnnnnnnnnnnnnnnnnnnnnnnnnnnnnnnnnnnnnnnnnnnnnnnnnnnnnnnnnnnnnnnnnnnnnnnnnnnnnnnnnnnnnnnnnnnnnnnnnnnnnnnnnnnnnnnnnnnnnnnnnnnnnnnnnnnnnnnnnnnnnnnnnnnnnnnnnnnnnnnnnnnnnnnnnnnnnnnnnnnnnnnnnnnnnnnnnnnnn
>Mischonyx_fidelis_4115A
acgcttnngggtgccgcctccggtgcaagtccccctgaccggggctcccaccccgagagggtgcaaggcccgtagcggccggaaggcggtcccggatgtcctctcccgggagtcgggttgcttgagagtgcagccccaatcaggtggtaaactccatctaaggctaaatacgacctggagaccgatagcgaacaagtaccgtgagggaaagttgaaaaggactttgaagagagagttcaagagtacgtgaaaccgttcggaggtaaacgagtgggccctcgaagtgtgaaggcggggggactcagccgaacgccgtcgagcccgccggcgggtccgcgcttccctcccgggacgcggtccgccggtgtgctggctccggcttgcggcgcatttcctcccgtcctccgacgccgcgaccggtcgggcgcgccacgagcagtcggccttactcgcgggaaacggaaggtagccgggtcggcgcgcacgcgtcgctccccggtgttctagccgtcccgcaatcgagtcagccgttcgcccgaccgcaggaaccaaggccctcaggggccccgccgtgccctcccc--gcta--ggggatcgcttcccgcctcggaagggatgccgct-tgtccccgcgtcgcacctccggtgcgcgtggggcggcggcgcccgctggccggggcgtttgcgattcgggtgctggcggtctgcggcgagtaggtcggtcacccactcgacccgtcttgaaacacggaccaaggagtttaacatgcacgcgagtcactgggtcgtgagcaggcccaagggcgcaatgaaagtgaagggcggcccatgccgtccgcgttgggatcccccggcctccgcgccgggggcgcaccaacggctcgtccgggccgccacgtcggccgggcgaagctagagcgtgcacgttgagacccgaaagatggtgaactatggctgggcaggacgaagcc
>Mischonyx_fidelis_4115B
acgcttnngggtgccgcctccggtgcaagtccccctgaccggggctcccaccccgagagggtgcaaggcccgtagcggccggaaggcggtcccggatgtcctctcccgggagtcgggttgcttgagagtgcagccccaatcaggtggtaaactccatctaaggctaaatacgacctggagaccgatagcgaacaagtaccgtgagggaaagttgaaaaggactttgaagagagagttcaagagtacgtgaaaccgttcggaggtaaacgagtgggccctcgaagtgtgaaggcggggggactcagccgaacgccgtcgagcccgccggcgggtccgcgcttccctcccgggacgcggtccgccggtgtgctggctccggcttgcggcgcatttcctcccgtcctccgacgccgcgaccggtcgggcgcgccacgagcagtcggccttactcgcgggaaacggaaggtagccgggtcggcgcgcacgcgtcgctccccggtgttctagccgtcccgcaatcgagtcagccgttcgcccgaccgcaggaaccaaggccctcaggggccccgccgtgccctcccc--gcta--ggggatcgcttcccgcctcggaagggatgccgct-tgtccccgcgtcgcacctccggtgcgcgtggggcggcggcgcccgctggccggggcgtttgcgattcgggtgctggcggtctgcggcgagtaggtcggtcacccactcgacccgtcttgaaacacggaccaaggagtttaacatgcacgcgagtcactgggtcgtgagcaggcccaagggcgcaatgaaagtgaagggcggcccatgccgtccgcgttgggatcccccggcctccgcgccgggggcgcaccaacggctcgtccgggccgccacgtcggccgggcgaagctagagcgtgcacgttgagacacgaaagatggtgaactatggctgggcaggacgaagcc
>Mischonyx_intermedius_4116A
nnnnnnnnnnnnnnnnnnnnnnnnnnnnnnnnnnnnnnnnnnnnnnnnnnnnnnnnnnnnnnnnnnnnnnnnnnnnnnnnnnnnnnnnnnnnnnnnnnnnnnnnnnnnnnnnnnnnnnnnnnnnnnnnnnnnnnnnnnnnnnnnnnnnnnnnnnnnnnnnnnnnnnnnnnnnnnnnnnnnnnnnnnnnnnnnnnnnnnnnnnnnnnnnnnnnnnnnnnnnnnnnnnnnnnnnnngttcaagagtacgtgaaaccgttcggaggtaaacgagtgggccctcgaagtgtgaaggcggggggactcagccgaacgccgttgagcccgccggcgggtccgcgcttccctcccgggacgcggcccgccggtgtgctggctccggcttgcggcgcatttcctcccgtcctccgacgccgcgaccggtcgggcgcgccacgagcagtcggccttactcgcgggaaacggaaggtagccgggtcggcgcgcacgcgtcgctccccggtgttctagccgtcccgcaatcgagtcagccgttcgcccgaccgcaggaaccaaggccctcaggggccccgccgtgccctcccc--gctc--ggggatcgcttgccgtctcggaagggatgccgct-tgtccccgcgccgcacctccggtgcgcgtggggcggcggcgcccgctggccggggcgtttgcgattcgggtgctggcggtccgcggcgagtaggtcggtcacccactcgacccgtcttgaaacacggaccaaggagtttaacatgcacgcgagtcactgggtcgtgagcaggcccaagggcgcaatgaaagtgaagggcggcacatgccgtccgcgttgggatcctccggcctccgtgccgggggcgcaccaacggctcgtccgggccgccacgtcggccgggcgaagctagagcgtgcacgttgagacccgaaagatggtgaactatggctgggcaggacgaagcc
