# Supplementary material for: Phylogenetic relationships of the genus Mischonyx Bertkau, 1880, with taxonomic changes and three new species description (Opiliones: Gonyleptidae)
Source: PeerJ. 2021 Sep 28;9:e11682. doi: 10.7717/peerj.11682 (PMC8485841; doi:10.7717/peerj.11682)
Supplement: Supplemental Information 5 [file peerj-09-11682-s005.fas]

>Promitobates_ornatus_0054
nnnggcaaggctccgaggaagcagctggccaccaaggctgctcgaaagagtgctccagccaccggcggtgtcaagaaacctcatcgctacaggcccggaaccgtcgccctccgagagatccgccggtaccaaaagtccaccgaactgctgatccgaaagctgcccttccagcgcctggttcgagagattgcccaggatttcaagactgatctgcgcttccagagttccgccgttatggcacttcaggaggcgagtgaagcctaccttgtcggcctcttcgaggacaccaacctgtgcgccattcacgcc
>Sodreana_sodreana_0056
ggaggaaaggctccgagaaagcagttggcaaccaaggccgctcgcaagagcgccccggccaccggcggagtcaagaaacctcaccgttacaggcccggaaccgtcgccctccgagagatccgccgctaccaaaagtctaccgagctgctgatccgaaagctgcccttccagcgcctggtcagagagatcgcccaggatttcaagaccgatcttcgctttcagagctccgccgtgatggcactgcaggaggccagtgaagcctacctcgtcggcctcttcgaggacaccaacctgtgcgccattcacgcc
>Multumbo_dimorphicus_0069
ggcggaaaggcacccaggaagcagctagctaccaaagcagctcgaaagactgcccctgcaacgggtggtgtgaagaaaccccatcgcttcaggccgggcaccgtcgccctccgtgagattcgtcgatatcagaagtccaccgaactcctaattcgaaagcttccattccagcggctggtgcgcgagatcgcccaggacttcaagactgaccttcgcttccagagctccgccgtcctggctcttcaggaagcctgtgaagcgtaccttgtcggcttattcgaggacactaatctctgtgccatccacgcc
>Mischonyx_clavifemur_0079
nnnnnnnnnnnncccaggaagcagctagctaccaaagcagcccggaagacggcccctgcaacgggtggtgtgaagaaaccccatcgcttcaggccgggcaccgttgccctccgtgaaattcgtcgataccagaagtccaccgaactcctaattcgaaagcttccattccagaggctggtgcgtgagatcgcccaggayttcaagactgaccttcgcttccagagytccgccgtcmtggctctccaggaagccagcgaagcgtaccttgtcggtctgttcgaggacaccaacctctgtgccatnnnnnnn
>Roeweria_virescens_0081
ggaggaaaggctccgaggaagcagctggccaccaaggctgctcgaaagagcgcaccggccaccggtggtgtcaagaaacctcatcgttacaggcccggaaccgtcgcycttcgagagatccgtcgttaccagaaatccaccgaactcctgatccgaaagctgccattccagagactggtccgggagatcgcccaggatttcaagacagatctgcgcttccagagctccgccgttatggcactgcaggargccagtgaagcatacctcgttggactcttcgaggacaccaacttgtgcgccattcacgcc
>Mischonyx_squalidus_0085
ggcgggaaggcacccaggaagcagctagctaccaaagcagcgcgaaagactgcccctgcaacaggtggtgtgaagaaaccccatcgcttcaggccgggaaccgtggccctccgtgagattcgccgataccagaagtccaccgatctcctaattcgaaagctcccattccagaggctggtgcgtgagatcgcccaggacttcaagaccgaccttcgcttccagagctcagccgtcctcgctctccaggaagcctgcgaagcgtaccttgtcggcctattcgaggacactaacctctgtgctatccacgcc
>Mischonyx_intervalensis_0099
ggcgggaaggcacccaggaagcagctrgctaccaaagcagcccggaagactgcccctgcaacgggyggtgtgaagaaaccccatcgcttcaggccgggcaccgttgccctycgtgaaattcgtcgataccagaagtccaccgaactcctaattcgaaagcttccrttccaaaggctggtgcgtgagatcgcccaggacttcaagactgaccttcgtttccagagctccgccgttctggctctccaggaagccagcgargcgtaccttgtcggtctattcgaggacactaacctctgtgccatccacgcc
>Deltaspidium_tenue
ggagggaaggctccgaggaagcagctggccaccaaggccgctcgtaagagcgccccggccacaggtggagtcaagaaaccccatcgttacaggcccggaaccgtcgcccttcgtgagatccgtcggtaccaaaagtccaccgaactgctgatccgaaagctgcccttccagcgcctggtccgtgagatcgcccaggatttcaagaccgatctgcgctttcagagttccgccgtgatggcactgcaggaggccagcgaagcttatctcgtcggcctgttcgaggacaccaacctgtgtgccattcacgcc
>Gonyleptes_horridus_0103
ggagggaaggcgcccaggaaacagttggctaccaaagcagcccggaagacggcacccgcaacaggtggcgtgaagaaacctcatcgyttcaggccgggcaccgtcgccctccgtgagattcgtcgataccagaagtccactgatctcctgatycgaaagcttcccttccagcgactggtccgcgagatcgcccaggacttcaagaccgaccttcgtttccagagttctgccgttctggctcttcaggaagcctgtgaagcgtaccttgttggtctattcgaggacactaatctgtgtgccatccacgcc
>Mischonyx_bresslaui_0111
ggaggaaaggctccgaggaagcagctggccaccaaggccgctcgaaagagcgccccggccaccggtggcgtcaataaaccccatcgttacaggcccggaaccgtcgccctccgtgagatccgtcggtaccaaaagtccaccgagctgctgatccgaaagctgcccttccagcgcctggtccgcgagatcgcccaggatttcaagaccgacctgcgctttcagagttccgccgtgaaggcactgcaggaggccagcgaagcttatctcgtcggcctcttcgaggacaccaacctttgcgccatccacgcc
>Mischonyx_anomalus_0122
ggcgggaaggcacccaggaagcagctagctaccaaagcagcccgnaagactgcccctgcaacgggtggtgtgaagaaaccccatcgcttcaggccgggcaccgttgccctccgwgaaattcgtcgataccagaagtccaccgagctcctaattcgaaagcttccattccagcggctggtgcgtgagatcgcccaggacttcaagactgaccttcgtttccagagctccgccgtcctggctctccaggaagccagcgaagcgtaccttgttggtctgttcgaggacactaacctctgcgccatccacgcc
>Piassagera_brieni_0141
ggaggaaaggctccgagaaagcagttggctaccaaggccgctcgtaagagcgccccggccactggcggagtcaagaaacctcatcgttacaggcctggaaccgtcgctctccgagagatccgccgctaccaaaagtctaccgagctgctgatccgaaaactgcccttccagcgcctggtcagagagatcgcccaggacttcaagaccgatcttcgctttcagagttccgccgtgatggcactgcaggaggccagtgaagcctacctcgtcggtctcttcgaggacaccaacctgtgtgccattcacgcc
>Mischonyx_insulanus_0143
ggagggaaggctccgaggaagcagctggccaccaaggccgctcgcaagagcgccccggccaccggcggagtcaagaaaccccatcgttacaggcccggaaccgtcgcccttcgcgagatccgtcgctaccagaagtccaccgaactgctgatccgtaagctgcccttccagcgtttggtccgcgagatcgcccaggatttcaagaccgacctgcgctttcagagttccgctgtgatggcgctgcaggaggccagcgaggcctatctcgtcggcctcttcgaggacaccaacctttgtgccattcacgcc
>Ampheres_leucopheus_0377
ggcggaaaggcacccaggaaacagttggcaaccaaagcggcccgaaagactgctcctgctacgggcggcgtgaagaaacctcatcgttacaggccgggcacagtcgccctccgtgagattcgtcgttaccagaagtccaccgagcttctaattcgaaagcttcccttccagcggctggttcgtgagatcgcccaggacttcaagactgaccttcgcttccagagctctgccgttctggctcttcaggaagcctgtgaagcgtaccttgtcggtctgttcgaggacactnnnnnnnnnnnnnnnnnnnnn
>Mischonyx_processigerus_0463
ggagggaaggcgcccaggaagcagttggctaccaaagcagcccgaaaaactgcccctgcaacgggtggtgtgaagaaaccccatcgcttcaggccgggcaccgttgccctccgtgagattcgtcgataccagaagtccaccgatctcctaattcgaaagctcccattccagcggcttgtgcgtgagatcgcccaggacttcaagaccgaccttcgcttccagagctccgccgttctggctctccaggaagcctgcaaagcctaccttgtcggcctattcgaggatactaacctctgtgccattcacgcc
>Deltaspidium_orguense_0520
ggcgggaaggcacccaggaagcagctagctaccaaagcagcccgaaagactgcccctgcaacgggtggygtgaagaaaccccatcgcttcaggccgggcaccgttgccctccgggagattcgtcgataycagaagtccaccgatctcctaattcgaaagcttccattycagcggctggtkcgcgagatcgcccaggacttcaagacygacctycgtttccagagytccgccgtactkgctcttcaggaagcctgtgaagcgtaccttgtcggcctgttcgaggacactaacctctgtgccatccacgcc
>Mischonyx_reitzi_0672
ggaggaaaagctccgaggaagcagctggccacaaaggccgctcgcaagagtgccccggccaccggtggtgtcaagaaaccccatcgttacaggcccggaaccgtcgcccttcgtgagatccgtcgttaccaaaagtcgaccgagctcctgatccgaaagctgcccttccagcgcctggtccgtgagatcgcccaggacttcaagaccgacctgcgctttcagagttccgctgtgatggcactgcaggaggccagcgaagcttacctcgtcggcctcttcgaggacaccaacctgtgcgccattcacgcc
>Mischonyx_anomalus_0693
ggagggaaagctccgaggaagcagctggccacaaaggccgctcgcaagagtgccccggccaccggtggagtcaagaaaccccatcgttacaggcccggaaccgtcgcccttcgtgagatccgtcgctaccaaaagtcgaccgagctgctgatccgaaagctgcccttccagcgcctggtccgtgagatcgcccaggatttcaagaccgacctgcgctttcagagttccgctgtgatggcactgcaggaggccagcgaagcttatctcgtcggcctcttcgaggacaccaacctgtgtgccattcacgcc
>Mischonyx_clavifemur_0845
ggaggaaaagctccgaggaagcagctggccacaaaggccgctcgcaagagtgccccggccaccggtggagtcaagaaaccccatcgttacaggcccggaaccgtcgcccttcgtgagatccgtcgctaccaaaagtcgaccgagctgctgatccgaaagctgcccttccagcgcctggtccgtgagatcgcccaggatttcaagaccgacctgcgctttcagagttccgctgtgatggcactgcaggaggccagcgaagcctatctcgtcggcctgttcgaggacaccaacctgtgcgccattcacgcc
>Mischonyx_insulanus_1374
nnnnnnnnnnnnnnnnnnnnnnnnnnnnnnnnnnnnnnnnnnnnnnntgccagcaagtccaccggcggagtcaagaaaccccatcgttacaggcccggaaccgtcgcccttcgcgagatccgtcgttaccagaagtccaccgaactgctgatccgtaagctgcccttccagcgtctggtccgcgagatcgcccaggatttcaagaccgacctgcgctttcagagttccgctgtgatggcgctgcaggaggccagcgaggcctatctcgtcggcctcttcgaggacaccaacctttgcgccattcacgcc
>Mischonyx_anomalus_1638
nnngggaaagctccgaggaagcagctggccacaaaggccgctcgcaagagtgccccggccaccggtggagtcaagaaaccccatcgttacaggcccggaaccgtcgcccttcgtgagatccgtcgctaccaaaagtcgaccgagctgctgatccgaaagctgcccttccagcgcctggtccgtgagatcgcccaggatttcaagaccgacctgcgcttccagagttccgctgtgatggcactgcaggaggccagcgaagcttatctcgtcggcctcttcgaggacaccaacctgtgtgccattcacgcc
>Heliella_singularis_1837
nnnggaaaggctccgaggaagcagctggccaccaaggccgctcgaaagagcgctccggccaccggtggagtcaagaaaccccatcgttacaggcccggaaccgtcgccctccgagagatccgtcgctaccagaagtccaccgaacttctgatccgaaagctgcccttccagcgcctggtccgtgagatcgctcaggatttcaagaccgacttacgctttcagagttccgctgtgatggcactgcaagaggcaagcgaagcttatctcgtgggacttttcgaggacaccaacctgtgtgccattcacgcc
>Mischonyx_squalidus_2026
ggaggaaaggctccgaggaagcagctggccaccaaggcagctcgaaagagcgccccggccaccggtggcgtcaagaaaccccatcgttacaggcccggaaccgtcgcacttcgtgagatccgtcggtaccagaagtccaccgaactgctgatccgaaagctgcccttccagcgcctggtccgtgagatcgcccaggatttcaagaccgacctccgctttcagagttccgctgtgatggcactgcaggaggccagcgaagcttacctcgtcggcctcttcgaggacaccaacctgtgtgccatccacgcc
>Pseudotroglus_telluris_2118
ggaggaaaggctccgagaaagcagttggctaccaaggccgctcgcaagagcgctccggccaccggcggagtcaagaaacctcaccgttacaggcccggaaccgtcgccctccgagagatccgccgctaccaaaagtctaccgagctgctgatccgaaaactgcccttccagcgcctggtcagagagatcgcccaggatttcaagaccgatcttcgctttcagagttccgccgtgatggcactgcaggaagccagtgaagcctacctcgtcggcctcttcgaggacaccaacctgtgtgccattcacgcc
>Mischonyx_bresslaui_2120
ggaggaaaggctccgaggaagcagctggccaccaaggccgctcgaaagagcgccccggccaccggtggcgtcaagaaaccccatcgttacaggcccggaaccgtcgccctccgtgagatccgtcggtaccaaaagtccaccgagctgctgatccgaaagctgcccttccagcgccaggtccgcgagatcgcccaggatttcaagaccgacctgcgctttcagagttccgccgtgaaggcactgcaggaggccagcgaagcttatctcgtcggcctcttcgaggacaccaacctttgcgccatccacgcc
>Multumbo_terrenus_2136
ggagggaaggctccgaggaagcagctggccaccaaggccgctcgtaagagtgccccagctacaggtggagtcaagaaaccccatcgttacaggcccggaaccgtcgcccttcgtgagatccgtcggtaccaaaagtccaccgaactgctgatccgaaagctgcccttccagcgcctggtccgtgagatcgctcaggatttcaagacggacctgcgctttcagagttctgccgtgatggcactgcaggaggccagcgaagcttatctcgtcggcctcttcgaggacaccaacctgtgtgccattcatgcc
>Mischonyx_bresslaui_2151
nnnggaaaggctccgaggaagcagctggccaccaaggccgctcgaaagagcgccccggccaccggtggcgtcaagaaaccccatcgttacaggcccggaaccgtcgccctccgtgagatccgtcggtaccaaaagtccaccgagctgctgatccgaaagctgcccttccagcgcctggtccgcgagatcgcccaggatttcaagaccgacctgcgctttcagagttccgccgtgatggcactgcaggaggccagcgaagcttatctcgtcggcctcttcgaggacaccaacctttgcgccatccacgcc
>Deltaspidium_asperum_2201
nnngggaaggctccgagaaagcagttggccaccaaggcagctcgtaagagcgccccggccacaggtggagtcaagaaaccccatcgttacaggcccggaaccgtcgcccttcgtgagatccgtcggtaccaaaagtccaccgaactgctgatccgaaagcttcccttccagcgcctggtccgtgagatcgcccaggatttcaagaccgacctgcgctttcagagttccgccgtgatggcactgcaggaggccagcgaagcttatctcgtcggcctcttcgaggacaccaacctgtgtgccattcacnnn
>Mischonyx_insulanus_2345
ggagggaaggctccgaggaagcagctggccaccaaggccgctcgtaagagcgccccggccaccggcggagtcaagaaaccccatcgttacaggcccggaaccgtcgcccttcgcgagatccgtcgctaccagaagtccaccgaactgctgatccgtaagctgcccttccagcgtctggtccgcgagatcgcccaggatttcaagaccgacctgcgctttcagagttccgctgtgatggctctgcaggaggccagcgaggcctatctcgtcggcctcttcgaggacaccaacctttgcgccattcacgcc
>Mischonyx_proletariae_2361
ggaggaaaggctccgaggaagcagctggccaccaaggccgctcgaaagagcgcaccggccaccggaggcgtcaagaaaccccatcgttacaggcccggaaccgtcgcccttcgtgagatccgtcggtaccagaagtccaccgaactcctgatccgaaagctgcccttccagcgcctggtccgcgagatcgcccaggatttcaagaccgacctgcgctttcagagttcagccgtgatggcactgcaggaggccagcgaagcttatctcgtcggcctcttcgaggacaccaacctttgcgccatccacgcc
>Mischonyx_bresslaui_2809
ggaggaaaggctccgaggaagcagctggccaccaaggccgctcgaaagagcgccccggccaccggtggcgtcaagaaaccccatcgttacaggcccggaaccgtcgccctccgtgagatccgtcggtaccaaaagtccaccgagctgctgatccgaaagctgcccttccagcgcctggtccgcgagatcgcccaggatttcaagaccgacctgcgctttcagagttccgccgtgatggcactgcaggaggccagcgaagcttatctcgtcggcctcttcgaggacaccaacctttgcgccatccacgcc
>Mischonyx_anomalus_2953
ggagggaaagctccgaggaagcagctggccacaaaggccgctcgcaagagtgccccggccaccggtggagtcaagaaaccccatcgttacaggcccggaaccgtcgcccttcgtgagatccgtcgctaccaaaagtcgaccgagctgctgatccgaaagctgcccttccagcgcctggtccgtgagatcgcccaggatttcaagaccgacctgcgctttcagagttccgctgtgatggcactgcaggaggccagcgaagcttatctcgtcggcctcttcgaggacaccaacctgtgtgccattcacgcc
>Mischonyx_insulanus_3066
ggaggcaaggctcccaggaagcagctggccaccaaggccgctcgcaagagcgccccggccaccggtggagtcaagaaaccccatcgntacaggcccggaaccgtcgccctncgtgagatncgtcgntaccaaaagtccaccganctgctnattcgcaagctgcccttccagcgcctggtccgtgagatcgcccaggatttcaagaccgacctgcgctttcagagttccgctgtgntggcactgcaggaggccagcgaggcctatctcgtgggtcgcttcgaggatacnaacctttgtaacattcacgcc
>Mischonyx_bresslaui_3363
ggaggaaaggctccgaggaagcagctggccaccaaggccgctcgaaagagcgccccggccaccggtggcgtcaagaaaccccatcgttacaggcccggaaccgtcgccctccgtgagatccgtcggtaccaaaagtccaccgagctgctgatccgaaagctgcccttccagcgcctggtccgcgagatcgcccaggatttcaagaccgacctgcgctttcagagttccgccgtgatggcactgcaggaggccagcgaagcttatctcgtcggcctcttcgaggacaccaacctttgcgccatccacgcc
>Mischonyx_bresslaui_3375
ggaggaaaggctccgaggaagcagctggccaccaaggccgctcgaaagagcgccccggccaccggtggcgtcaagaaaccccatcgttacaggcccggaaccgtcgccctccgtgagatccgtcggtaccaaaagtccaccgagctgctgatccgaaagctgcccttccagcgcctggtccgcgagatcgcccaggatttcaagaccgacctgcgctttcagagttccgccgtgatggcactgcaggaggccagcgaagcttatctcgtcggcctcttcgaggacaccaacctttgcgccatccacgcc
>Mischonyx_kaisara_3575
ggagggaaggctccgaggaagcagctggccaccaaggccgctcgcaagagcgccccggccaccggcggagtcaagaagccccatcgttacaggcccggaaccgtcgcccttcgtgagatccgtcgctaccaaaagtccaccgaactgctgatccgtaagctgcccttccagcgcctggtccgcgagatcgcccaggacttcaagaccgacctgcgctttcagagttccgccgtcatggcactgcaggaggccagcgaggcctatctcgtcggcctcttcgaggacaccaacctgtgtgccattcacgcc
>Mischonyx_parvus_3621A
ggcggaaaggctccgaggaagcagctggccaccaaggccgctcgaaagagcgccccggccaccggtggcgtcaagaaaccccatcgttacaggcccggaaccgtcgcacttcgtgagatccgtcggtaccagaagtccaccgaactgctgatccgaaagctgcccttccagcgcctggtccgtgagatcgcccaggatttcaagaccgacctccgctttcagagttccgctgtgatggcactgcaggaggccagcgaagcttacctcgtcggcctcttcgaggacaccaacctgtgtgccatccacgcc
>Mischonyx_parvus_3621B
ggcggaaaggctccgaggaagcagctggccaccaaggccgctcgaaagagcgccccggccaccggtggcgtcaagaaaccccatcgttacaggcccggaaccgtcgcacttcgtgagatccgtcggtaccagaagtccaccgaactgctgatccgaaagctgcccttccagcgcctggtccgtgagatcgcccaggatttcaagaccgacctccgctttcagagttccgctgtgatggcactgcaggaggccagcgaagcttacctcgtcggcctcttcgaggacaccaacctgtgtgccatccacgcc
>Mischonyx_processigerus_3648
ggcggaaaggctccgaggaagcagctggccaccaaggccgctcgaaagagcgccccggccacgggtggtgtcaagaaaccccatcgttacaggcccggaaccgtcgcccttcgtgagatccgtcggtaccaaaagtccaccgaactgctgatccgaaagctgcccttccagcgcctggtccgtgagatcgcccaggatttcaagaccgacttgcgctttcagagttccgctgtgatggcactgcaggaggccagcgaagcttatctcgtcggcctcttcgaggacaccaacctgtgcgccatccacgcc
>Mischonyx_minimus_3649
ggcggaaaggctccgaggaagcagctggccaccaaggccgctcgtaagagcgccccggccaccggtggcgtcaagaaaccccatcgttacaggcccggaaccgtcgcccttcgtgagatccgtcggtaccaaaagtccaccgaactgctgatccgaaagctgcccttccagcgcctggtccgtgagatcgcccaggatttcaagaccgacctgcgctttcagagctccgccgtgatggcactgcaggaggccagcgaagcttatctcgtcggcctcttcgaggacaccaacctgtgtgccatccacgcc
>Mischonyx_poeta_3650A
ggcggaaaggctccgaggaagcagctggccaccaaggccgctcgaaagagcgccccggccaccggcggagtcaagaaaccccatcgttacaggcccggaaccgtcgcccttcgtgagatccgtcggtaccaaaagtccaccgaactcctgatccgaaagctgcccttccagcgtctggtccgtgagatcgcccaggatttcaagaccgacctgcgctttcagagttccgctgtgatggcactgcaggaggccagcgaagcttatctcgtcggcctcttcgaggacaccaacctttgcgccatccacgcc
>Mischonyx_poeta_3650B
ggcggaaaggctccgaggaagcagctggccaccaaggccgctcgaaagagcgccccggccaccggcggagtcaagaaaccccatcgttacaggcccggaaccgtcgcccttcgtgagatccgtcggtaccaaaagtccaccgaactcctgatccgaaagctgcccttccagcgtctggtccgtgagatcgcccaggatttcaagaccgacctgcgctttcagagttccgctgtgatggcactgcaggaggccagcgaagcttatctcgtcggcctcttcgaggacaccaacctttgcgccatccacgcc
>Mischonyx_parvus_3651A
ggcggaaaggctccgaggaagcagctggccaccaaggccgctcgaaagagcgccccggccaccggtggcgtcaagaaaccccatcgttacaggcccggaaccgtcgcacttcgtgagatccgtcggtaccagaagtccaccgaactgctgatccgaaagctgcccttccagcgcctggtccgtgagatcgcccaggatttcaagaccgacctccgctttcagagttccgctgtgatggcactgcaggaggccagcgaagcttacctcgtcggcctcttcgaggacaccaacctgtgtgccatccacgcc
>Gonyleptes_antiquus_3707
ggcggaaaggctccgaggaagcagctggccaccaaggccgctcgaaagagcgctccggccaccggtggagtcaagaaacctcatcgttacaggcccggaaccgtcgctctccgagagatccgtcgctaccaaaagtccaccgaactgctgatccgaaagctgccgttccagcgcctggtccgtgagatcgcccaggatttcaagaccgacctgcgctttcagagttcagctgtgatggcactgcaggaggcaagtgaagcttatctcgtcggcctcttcgaggacaccaacctgtgcgccatccacgcc
>Gonyleptes_antiquus_3708
ggcggaaaggctccgaggaagcagctggccaccaaggccgctcgaaagagcgctccggccaccggtggagtcaagaaacctcatcgttacaggcccggaaccgtcgctctccgagagatccgtcgctaccaaaagtccaccgaactgctgatccgaaagctgccgttccagcgcctggtccgtgagatcgcccaggatttcaagaccgacctgcgctttcagagttcagctgtgatggcactgcaggaggcaagtgaagcttatctcgtcggcctcttcgaggacaccaacctgtgcgccatccacgcc
>Mischonyx_intervalensis_3709
ggcggaaaggctcccaggaagcagctggccaccaaggccgctcgcaagagtgccccggccaccggtggagtcaagaaaccccatcgttacaggcccggaaccgtcgcccttcgtgagatccgtcgctaccaaaagtcgaccgagctgctgatccgaaagctgcccttccagcgcctggtccgtgagatcgcccaggatttcaagaccgacctgcgctttcagagttccgctgtgatggcactgcaggaggccagcgaagcttatctcgtcggcctcttcgaggacaccaacctgtgtgccatccacgcc
>Mischonyx_fidelis_4115A
ggaggaaaggctccgaggaagcagctggccaccaaggccgctcgaaagagcgccccggccaccggtggcgtcaagaaaccccatcgttacaggcccggaaccgtcgcacttcgtgagatccgtcggtaccagaagtccaccgaactgctgatccgaaagctgcccttccagcgcctggtccgtgagatcgcccaggatttcaagaccgacctccgctttcagagttccgctgtgatggcactgcaggaggccagcgaagcttacctcgtcggcctcttcgaggacaccaacctgtgtgccatccacgcc
>Mischonyx_fidelis_4115B
ggaggaaaggctccgaggaagcagctggccaccaaggccgctcgaaagagcgccccggccaccggtggcgtcaagaaaccccatcgttacaggcccggaaccgtcgcacttcgtgagatccgtcggtaccagaagtccaccgaactgctgatccgaaagctgcccttccagcgcctggtccgtgagatcgcccaggatttcaagaccgacctccgctttcagagttccgctgtgatggcactgcaggaggccagcgaagcttacctcgtcggcctcttcgaggacaccaacctgtgtgccatccacgcc
>Mischonyx_intermedius_4116A
ggaggaaaggctccgagaaagcagctggccaccaaggccgctcgaaagagcgccccggcgaccggcggtgtcaagaaaccccatcgttacaggcccggaaccgtcgcacttcgtgagatccgtcggtaccaaaagtccaccgaactgctgatccgaaagctgcccttccagcgtctggtccgtgagatcgcccaagatttcaagaccgacctgcgctttcagagttccgctgtgatggcactgcaggaggccagcgaagcttatctcgtcggcctcttcgaggacaccaacctttgtgccattcacgcc
>Mischonyx_intermedius_4116B
ggaggaaaggctccgagaaagcagctggccaccaaggccgctcgaaagagcgccccggcgaccggcggtgtcaagaaaccccatcgttacaggcccggaaccgtcgcacttcgtgagatccgtcggtaccaaaagtccaccgaactgctgatccgaaagctgcccttccagcgtctggtccgtgagatcgcccaagatttcaagaccgacctgcgctttcagagttccgctgtgatggcactgcaggaggccagcgaagcttatctcgtcggcctcttcgaggacaccaacctttgtgccattcacgcc
>Mischonyx_intermedius_4117A
ggaggaaaggctccgagaaagcagctggccaccaaggccgctcgaaagagcgccccggcgaccggcggtgtcaagaaaccccatcgttacaggcccggaaccgtcgcacttcgtgagatccgtcggtaccaaaagtccaccgaactgctgatccgaaagctgcccttccagcgtctggtccgtgagatcgcccaagatttcaagaccgacctgcgctttcagagttccgctgtgatggcactgcaggaggccagcgaagcttatctcgtcggcctcttcgaggacaccaacctttgtgccattcacgcc
