# Supplementary material for: Phylogenetic relationships of the genus Mischonyx Bertkau, 1880, with taxonomic changes and three new species description (Opiliones: Gonyleptidae)
Source: PeerJ. 2021 Sep 28;9:e11682. doi: 10.7717/peerj.11682 (PMC8485841; doi:10.7717/peerj.11682)
Supplement: Supplemental Information 6 [file peerj-09-11682-s006.fas]

>Sodreana_sodreana_0056
ttgagcactgatctttcgaacgcacattgcgtccccggacttttcccggggacacgcccgtctgagggtcggacaaaaaactgaaacctgtcggcgcccactgcgccctgcgtgcccgtt------catccgctcccg-cccgcgttttcgggtggc--gt--ggcggacgggtcaaggtt-tga---acgcaaggctcgcgccctggcgagtccacgaa---cggcg------gac----gccctccccctcc--gt-gcagggc----cgaagc-gccgagcgcacgcgctctagagctcgggtcgcaccgcactcgaagacgccggtctcggtg-atg---cttcgt---gacgacgg-tg----gcgacccgccggagcgag-agatgcgaactg-----acattctgtcgacctcagatcggacgagacgacccgctgaatttaagcatat
>Multumbo_dimorphicus_0069
ttgagcactgatctttcgaacgcacattgcgtccccggacttttcccggggacacgcccgtctgagggtcggacaaaaaac-taaacctgtcggcgccccacgcgccctgcgtgcccggt------catccgctcccgccccgtatgttcgggtggc--aa--ggcggacgggtcaaggtt-tga---atgcaaggctcgcgccctggcgagtccacgaa---cggcg------gac----gccctccccttcc--gt--gggggc----agaagc-gccgagcgcacgcgctctagagctcgggtcgcaccgcactcgaagacgccggtctcggtg-tta---cttcgt---gaggacgg-ga----gygacccgccggagcctgaaagcgctgttcc-----ttaatctgtcgacctcagatcggacgagacgacccgctgaatttaagcatat
>Mischonyx_clavifemur_0079
ttgagcactgatctttcgaacgcacattgcgtccccggacttttcccggggacacgcccgtctgagggtcggacaaaaaac-gaaacctgtcggcgccccacgcgccctgcgtgcccggt------catccgctcccgccccgtacgttcgggtggc--aa--ggcggacgggtcaaggtt-cga---tggcaaggctcgcgccctggcgagtccacgaa---cggcg------gac----gccccccccttcc--gc--gggggc----agaagc-gccgagcgcaagcgctctagagctcgggtcgcaccgcactcgaagacgccggtcccggtg-tta---cttcgt---tgcgtcgg-tg----gcgacccgccggagccgaaacgcgctgcccct---cttattctgtcgacctcagatcggacgagacgacccgctgaatttaagcatat
>Mischonyx_squalidus_0085
ttgaacatcgacattttgaacgcacattgcgtccccggacttttcccggggacacgcccgtctgagggtcggacaaaaaac-gaaacctgtcggcgccccacgcgccctgcgtgcccgtcattc--tatccgctcccg-cccgtatgttcgggtgga--aa--ggcggacgggtcaaggtt-tga---atgcaaggctcgcgccatggcgagtccacgaa---cggcg------gac----gccctccccttcc--gc--gggggc----acaagc-gccgagcgcaagcgctctagagctcgggtcgcaccgcactcgaagacgccggtcccggtg-ttc---cttcgt---gaccgcgg-cc----gcgacccgccggagccgc-aggcgctgctcac--aaactttctgtcgacctcagatcggacgagacgacccgctgaatttaagcatat
>Mischonyx_intervalensis_0099
ttgagcactgatctttcgaacgcacattgcgtccccggacttttcccggggacacgcccgtctgagggtcggacaaaaaac-gaaacctgtaggcgccccacgcgccctgcgtgcccgcactc---attccgctcccg-cccgtatgttcgggcggc--aa--ggcggacgggtaaagttt-cga---tggcaaggctcgcgccctggcgagtccacgaa---cggcg------gacgagccccctccccttcc--gcgggggggc----acaacc-gccgagcgcaagcgctctagagctcgggtctcgccgcactcgaagacgccggtcacggtg-ttcactcttcga---ggcgacgg-tc----gagacccgccggagccgcgaggcgctgtcacttgacactttctgtcgacctcagatcggacgagacgacccgctgaatttaagcatat
>Gonyleptes_horridus_0103
ttgagcactgatctttcgaacgcacattgcgtccccggacttttcccggggacacgcccgtctgagggtcggacaaaaaac-gaaacctgtaggcgccccacgcgccctgcgtgcccggt------catccgctgccc-gccgtatgttcggagggc-gaa--ggcggacgggtcaagttt-cga---atgcaaggctcgcgccctggcgagtccacgaa---cggcg------gacg---gcccccccctacc--gc--gggggc----acaagc-gccgagcgcacgcgctctagagctcgggtcgcaccgcactcgaagacgccggtcccggtg-ttc---cttcgt---gtcgacgg-ga----gcgacccgccggagccga-acgcgctgttcct---tttattctgtcgacctcagatcggacgagacgacccgctgaatttaagcatat
>Mischonyx_bresslaui_0111
ttgagcactgatctttcgaacgcacattgcgtccccggacttttcccggggacacgcccgtctgagggtcggacaaaaaac-gaaacctgccggcgccccacgcgccctgcgtgcccgc---------tccgctcccg-cccgtatgttcgggcggc--aa--ggcggacgggtcaaggtt-tga---aggcaaggctcgcgccatggcgagtccacgaa---cggcg------gacg---gccccccccttcc--gc--gggggc--cacgaagc-gccgagcgcacgcgctctagagctcgggtcgcaccgcactcgaagacgccggtctcggtg-ttc---cttcgt---gacgacggatc----gcgacccgccggagccgc-aagcgctgcta----acattttctgtcgacctcagatcggacgagacgacccgctgaatttaagcatat
>Mischonyx_anomalus_0122
ttgagcactgatctttcgaacgcacattgcgtccccggacttttcccggggacacgcccgtctgagggtcggacaaaaaac-gaaacctgtcggcgccccacgcgccctgcgtgcccggt------catccgctcccgcccagtatgttcgggtggc--aa--ggcggacgggtcaaggtt-tga---acgcaaggctcgcgccctggcgagtccacgaa---cggcg------gac----gccctcccctccc--gc--gggggc----acaagc-gccgagcgcacgcgctctagagctcgggtcgcaccgcactcgaagacgccggtcccggtg-ttg---cttcgt---tgcgacgg-tg----gcgacccgccggagccgaaacgcgctgtgact----ttattctgtcgacctcagatcggacgagacgacccgctgaatttaagcatat
>Mischonyx_insulanus_0143
ttgagcactgatctttcgaacgcacattgcgtccccggacttttcccggggacacgcccgtctgagggtcggacaaaaaac-gaaacctgccggcgccccacgcgccctgcgtgcccgttt-----catccgctcccg-cccgtatgttcgggcgga--aa--ggcggacgggtgaagttt-cga---tggcaaggctcgcgccctggcgagtccacgaa---cggcg------gac----gccccccccttcc--gc--gggggc----acaagc-gccgagcgcacgcgctctagagctcgggtcgcaccgcactcgaagacgccggtctcggtg-ttc---cttcgt---gacgacgg-aaaa-ggcgacccgccggagccga-acgcgctgctccc---catttcatgtcgacctcagatcggacgagacgacccgctgaatttaagcatat
>Ampheres_leucopheus_0377
ttgagcactgatctttcgaacgcacattgcgtccccggacttttcccggggacacgcccgtctgagggtcggacaaaaaac-gaaacgtgcaggcgccccacgcgccctgcgtgcccggtc-----aatccgctcccg-cccgtatgttcgggcggc--ac--ggcggacgggtgaaggtt-tcg---acgcaaggctcgcgccctggcgagtccgcgaa---cggcgatgctcgacg---gccctccccctcc--gc-gagggcc----ggaatc-gccgagcgcacgcgctctagagctcgggtcgcaccgcactcgaagacgccggtcccggtg-ttc---cttcgt---gacgacggtcg----gcgacccgccggagtcgcagagcgctgc-------agttaactgtcgacctcagatcggacgagacgacccgctgaatttaagcatat
>Mischonyx_processigerus_0463
ttgagcactgatctttcgaacgcacattgcgtccccggacttttcccggggacacgcccgtctgagggtcggacaaaaaac-gaaacctgtcggcgccccacgcgccctgcgtgcccggtc-----gatccgctcccg-cccgtatgctcgggtggc--aa--ggcggacgggtcaaggtt-tga---acgcaaggctcgcgccctggcgagtccacgaa---cggcg------gac----gccctccc-----------gggggc----agaagc-gccgagcgcacgcgctctagagctcgggtcgcaccgcactcgaagacgccggtcccggtg-ttc---cttcgt---gacgacgg-gg----gcgacccgccggagccgcgaagcgctgttcca--aactgttctgtcgacctcagatcggacgagacgacccgctgaatttaagcatat
>Deltaspidium_orguense_0520
ttgagcactgatctttcgaacgcacattgcgtccccggacttttcccggggacacgcccgtctgagggtcggacaaaaaac-taaacctgccggcgccccacgcgccctgcgtgcccggt------tttccgctcccg-cccgtatgttcgggtggc--aa--ggcggacgggtcaaggtt-tga---ttgcaaggctcgcgccatggcgagtccacgaa---cggcg------gac----gccctccccttcc--gc--gggggc----agaagc-gccgagcgcacgcgctctagagctcgggtcgcaccgcactcgaagacgccggtctcggtg-ttc---cttcgt---gacgacgg-ga----gcgacccgccggagccga-acgcgctgttc------ctattctgtcgacctcagatcggacgagacgacccgctgaatttaagcatat
>Mischonyx_reitzi_0672
ttgagcactgatctttcgaacgcacattgcgtccccggacttttcccggggacacgcccgtctgagggtcggacaaaaaac-gaaacctgtcggcgccccacgcgccctgcgtgcccggt------catccgctcccgccccgtatgttcgggtggc--aa--ggcggacgggtcaaggtt-tga---cggcaaggctcgcgccctggcgagtccacgaa---cggcg------gac----gccccccccttcc--gc--gggggc----agaagc-gccgagcgcaagcgctctagagctcgggtcgcaccgcactcgaagacgccggtcccggtg-tta---cttcgtttctgcgtcgg-tg----gcgacccgccggagccgaaacgcgctgtccct---cttattctgtcgacctcagatcggacgagacgacccgctgaatttaagcatat
>Mischonyx_anomalus_0693
ttgagcactgatctttcgaacgcacattgcgtccccggacttttcccggggacacgcccgtctgagggtcggacaaaaaac-gaaacctgtcggcgccccacgcgccctgcgtgcccggt------catccgctcccgcccagtatgttcgggtggc--aa--ggcggacgggtcaaggtt-tga---acgcaaggctcgcgccctggcgagtccacgaa---cggcg------gac----gccctcccctccc--gt--gggggc----agaagc-gccgagcgcacgcgctctagagctcgggtcgcaccgcactcgaagacgccggtcccggtg-ttg---cttcgt---tgcgacgg-tg----gcgacccgccggagccgaaacgcgctgtgac-----ttattctgtcgacctcagatcggacgagacgacccgctgaatttaagcatat
>Mischonyx_clavifemur_0845
ttgagcactgatctttcgaacgcacattgcgtccccggacttttcccggggacacgcccgtctgagggtcggacaaaaaac-gaaacctgtcggcgccccacgcgccctgcgtgcccggt------catccgctcccgccccgtacgttcgggtggc--aa--ggcggacgggtcaaggtt-cga---tggcaaggctcgcgccctggcgagtccacgaa---cggcg------gac----gccccccccttcc--gc--gggggc----agaagc-gccgagcgcaagcgctctagagctcgggtcgcaccgcactcgaagacgccggtcccggtg-tta---cttcgt---tgcgtcgg-tg----gcgacccgccggagccgaaacgcgctgcccct---ctcattctgtcgacctcagatcggacgagacgacccgctgaatttaagcatat
>Mischonyx_insulanus_1374
ttgagcactgatctttcgaacgcacattgcgtccccggacttttcccggggacacgcccgtctgagggtcggacaaaaaac-gaaacctgccggcgccccacgcgccctgcgtgcccgttt-----catccgctcccg-cccgtatgttcgggcgga--aa--ggcggacgggtgaagttt-cga---tggcaaggctcgcgccctggcgagtccacgaa---cggcg------gac----gccccccccttcc--gc--gggggc----acaagc-gccgagcgcacgcgctctagagctcgggtcgcaccgcactcgaagacgccggtctcggtg-ttc---cttcgt---gacgacgg-aaaa-ggcgacccgccggagccga-acgcgctgctccc---catttcatgtcgacctcagatcggacgagacgacccgctgaatttaagcatat
>Mischonyx_insulanus_1455
ttgagcactgatctttcgaacgcacattgcgtccccggacttttcccggggacacgcccgtctgagggtcggacaaaaaac-gaaacctgtcggcgccccacgcgccctgcgtgcccgcttgt---catccgctcccg-cccgtatgttcgggtgga--aa--ggcggacgggtgaaggtt-cgg-ttttgcaaggctcgcgccctggcgagtccacgaa---cggcggcg---gaag--ccccccccccttcc--gcgggggggc----agaagc-gccgagcgcacgcgctctagagctcgggtcgcaccgcactcgaagacgccggtcccggtgtttt---cttcgt---gacgacggaag----gcgacccgccggagccga-acgcgctgtccccc-gacatttctgtcgacctcagatcggacgaaacgacccgctgaatttaagcatat
>Mischonyx_anomalus_1638
ttgagcactgatctttcgaacgcacattgcgtccccggacttttcccggggacacgcccgtctgagggtcggacaaaaaac-gaaacctgtcggcgccccacgcgccctgcgtgcccggt------catccgctcccgcccagtatgttcgggtggc--aa--ggcggacgggtcaaggtt-tga---acgcaaggctcgcgccctggcgagtccacgaa---cggcg------gac----gccctcccctccc--gt--gggggc----agaagc-gccgagcgcacgcgctctagagctcgggtcgcaccgcactcgaagacgccggtcccggtg-ttg---cttcgt---tgcgacgg-tg----gcgacccgccggagccgaaacgcgctgtgac-----ttattctgnnnnnnnnnnnnnnnnnnnnnnnnnnnnnnnnnnnnnnnnnnnn
>Heliella_singularis_1837
ttgagcactgatctttcgaacgcacattgcgtccccggacttttcccggggacacgcccgtctgagggtcggacaaaaaac-gaaacctgtcggcgccccacgcgccctgcgtgcccgctt-----cttccgctcccg-cccgtatgttcgggcggc--aa--ggcggacgggtcaaggtt-tga---acgcaaggctcgcgccctggcgagtccacgaa---cggcg------gac----gccccccccttcc--gc--gggggc----ataagc-gccgagcgcacgcgctctagagcacgggtcggaccgcactcgaagacgccggtctcggtg-att---cttcgt---gacgacgg-aa----ccgacccgccggagccgg-aagcgccgtatca------ttactgtcgacctcagatcggacgagacgacccgctgaatttaagcatat
>Mischonyx_squalidus_2026
ttgagcactgatctttcgaacgcacattgcgtccccggacttttcccggggacacgcccgtctgagggtcggacaaaaaac-gaaacctgtcggcgccccacgcgccctgcgtgcccgtcattc--tatccgctcccg-cccgtatgttcgggtgga--aa--ggcggacgggtcaaggtt-tga---atgcaaggctcgcgccatggcgagtccacgaa---cggcg------gac----gccctccccttcc--gc--gggggc----acaagc-gccgagcgcaagcgctctagagctcgggtcgcaccgcactcgaagacgccggtcccggtg-ttc---cttcgt---gaccgcgg-cc----gcgacccgccggagccgc-aggcgctgctcac--aaactttctgtcgacctcagatcggacgagacgacccgctgaatttaagcatat
>Pseudotroglus_telluris_2118
ttgagcactgatctttcgaacgcacattgcgtccccggacttttcccggggacacgcccgtctgagggtcggacaaaaaac-gaaacctgtcggcgccccacgcgccctgcgtgcccggt------catccgctcccg-cccgtatgttcgggtggc-aaa--ggcggacgggtcaaggtt-tga---ttgcaaggctcgcgccctggcgagtccacgaa---cggcg------gac----gccctccccttcc--gc--gagggc----acaagc-gccgagcgtacgcgctctagagctcgggtcgcaccgcactcgaagacgccgttcccggtg-ttc---cttcgt---gtcgacgg-aa----gcgacccgccggagccag-acacgctgtttt-----ctattctgtcgacctcagatcggacgagacgacccgctgaatttaagcatat
>Mischonyx_bresslaui_2120
ttgagcactgatctttcgaacgcacattgcgtccccggacttttcccggggacacgcccgtctgagggtcggacaaaaaac-gaaacctgccggcgccccacgcgccctgcgtgcccgc---------tccgctcccg-cccgtatgttcgggcggc--aa--ggcggacgggtcaaggtt-tga---aggcaaggctcgcgccatggcgagtccacgaa---cggcg------gacg---gctccccccttcc--gc--gggggc--cacaaagc-gccgagcgcacgcgctctagagctcgggtcgcaccgcactcgaagacgccggtctcggtg-ttc---cttcgt---gacgacggatc----gcgacccgccggagccgc-aagcgctgcta----acattttctgtcgacctcagatcggacgagacgacccgctgaatttaagcatat
>Multumbo_terrenus_2136
ttgagcactgatctttcgaacgcacattgcgtccccggacttttcccggggacacgcccgtctgagggtcggacaaaaaac-taaacctgtcggcgccccacgcgccctgcgtgcccggt------catccgctcccg-cccgtatgttcgggtggc--aa--ggcggacgggtcaaggtt-tga---atgcaaggctcgcgccctggcgagtccacgaa---cggcg------gac----gccctccccttcc--gt--gggggc----agaagc-gccgagcgcacgcgctctagagctcgggtcgcaccgcactcgaagacgccggtctcggtg-tta---cttcgt---gaggacgg-ga----gcgacccgccggagcctgaaagcgctgttcc-----ttaatctgtcgacctcagatcggacgagacgacccgctgaatttaagcatat
>Mischonyx_bresslaui_2151
ttgagcactgatctttcgaacgcacattgcgtccccggacttttcccggggacacgcccgtctgagggtcggacaaaaaac-gaaacctgccggcgccccacgcgccctgcgtgcccgc---------tccgctcccg-cccgtatgttcgggcggc--aa--ggcggacgggtcaaggtt-tga---aggcaaggctcgcgccatggcgagtccacgaa---cggcg------gacg---gctccccccttcc--gc--gggggc--cacaaagc-gccgagcgcacgcgctctagagctcgggtcgcaccgcactcgaagacgccggtctcggtg-ttc---cttcgt---gacgacggatc----gcgacccgccggagccgc-aagcgctgcta----acattttctgtcgacctcagatcggacgagacgacccgctgaatttaagcatat
>Deltaspidium_asperum_2201
ttgagcactgatctttcgaacgcacattgcgtccccggacttttcccggggacacgcccgtctgagggtcggacaaaaaac-gaaacctgtcggcgccccacgcgccctgcgtgcccgct------ttttcgctcccg-cccgtatgttcgggtggc-aaa--ggcggacgggtcaaggtt-tga---ttgcaaggctcgcgccatggcgagtccacgaa---cggcg------gac----gccctccccttcc--gc--gggggc----agaagc-gccgagcgcacgcgctctagagctcgggtcgcaccgcactcgaagacgccggtctcggtg-ttc---cttcgt---gactacgg-ga----gcgacccgccggagccga-acgcgctgttc------ctattctgtcgacctcagatcggacgagacgacccgctgaatttaagcatat
>Mischonyx_insulanus_2345
ttgagcactgatctttcgaacgcccattgcgtccccggacttttcccggggacacgcccgtctgagggtcggacaaaaaac-gaaacctggcggcgccccacgcgccctgcgtgcccgttt-----catccgctcccg-cccgtatgttcgggcgga--aa--tgcggacgggtgaagttt-cga---tggcaaggctcgcgccctggcgagtccacgaa---cggcg------gac----gcccccccccctt--cc--gcggggggcacaaagc-gccgagcgcacgcgctctagagctcgggtcgcaccgcactcgaagacgccggtctcggtg-ttc---cttcgt---gacgacgg-aaaaaggcgacccgccggagccga-acgcgctgttccc---ccatttcattcgacctcagatnnnnnnnnnnnnnnnnnnnnnnnnnnnnnnnn
>Mischonyx_bresslaui_2809
ttgagcactgatctttcgaacgcacattgcgtccccggacttttcccggggacacgcccgtctgagggtcggacaaaaaac-gaaacctgccggcgccccacgcgccctgcgtgcccgc---------tccgctcccg-cccgtatgttcgggcggc--aa--ggcggacgggtcaaggtt-tga---aggcaaggctcgcgccatggcgagtccacgaa---cggcg------gacg---gctccccccttcc--gc--gggggc--cacaaagc-gccgagcgcacgcgctctagagctcgggtcgcaccgcactcgaagacgccggtctcggtg-ttc---cttcgt---gacgacggatc----gcgacccgccggagccgc-aagcgctgcta----acattttctgtcgacctcagatcggacgagacgacccgctgaatttaagcatat
>Mischonyx_anomalus_2953
ttgagcactgatctttcgaacgcacattgcgtccccggacttttcccggggacacgcccgtctgagggtcggacaaaaaac-gaaacctgtcggcgccccacgcgccctgcgtgcccggt------catccgctcccgcccagtatgttcgggtggc--aa--ggcggacgggtcaaggtt-tga---acgcaaggctcgcgccctggcgagtccacgaa---cggcg------gac----gccctcccctccc--gt--gggggc----agaagc-gccgagcgcacgcgctctagagctcgggtcgcaccgcactcgaagacgccggtcccggtg-ttg---cttcgt---tgcgacgg-tg----gcgacccgccggagccgaaacgcgctgtgac-----ttattctgtcgacctcagatcggacgagacgacccgctgaatttaagcatat
>Mischonyx_insulanus_3066
ttgagcactgatctttcgaacgcacattgcgtccccggacttttcccggggacacgcccgtctgagggtcggacaaaaaac-gaaacctgtcggcgccccacgcgccctgcgtgcccgctgt----catccgctcccg-cccgtatgttcgggtgga--aa--ggcggacgggtcaaggtt-cggtttttgcaaggctcgcgccctggcgagtccacgaa---cggcg------gacg--ccccccccccttcc--gc--gggggc----agaagc-gccgagcgcacgcgctctagagctcgggtcgcaccgcactcgaagacgccggtcccggtg-ttg---cttcgt---gacgacggaag----gcgacccgccggagccga-acgcgctgttccc---ctcatttcnnnnnnnnnnnnnnnnnnnnnnnnnnnnnnnnnnnnnnnnnnnnn
>Mischonyx_kaisara_3575
ttgagcactgatctttcgaacgcacattgcgtccccggacttttcccggggacacgcccgtctgagggtcggacaaaaaac-gaaacctgtcggcgccccacgcgccctgcgtgcccgata-----aatccgctcccg-cccgtatgttcgggcgga--aaacggcggacgggtcaaggtt-cga---cggcaaggctcgcgccctggcgagtccacgaa---cggcg------gac----gcccccccccttccgcg--gggggc----agaagc-gccgagcgcacgcgctctagagctcgggtcgcaccgcactcgaagacgccggtcccggtg-ttc---cttcgt---gacgacgg-aagg-cgaaacccgccggagccga-acgcgctgccaaac-acattttctgtcgacctcagatcggacgagacgacccgctgaatttaagcatat
>Mischonyx_parvus_3621A
ttgagcactgatctttcgaacgcacattgcgtccccggacttttcccggggacacgcccgtctgagggtcggacaaaaaac-gaaacctgtcggcgccccacgcgccctgcgtgcccgttaattcaaatccgctcccg-cccgtatgttcgggtggc--aa--ggcggacgggtcaaggtt-tga---aggcaaggctcgcgccatggcgagtccacgaa---cggcg------gac----gccctccccttcc--gc--gggggc----acaagc-gccgagcgcaagcgctctagagctcgggtcgcaccgcactcgaagacgccggtctcggtg-ttc---cttcgt---gaccgcgg-cc----gcgacccgccggagccgc-aggcgctgctcaca-aaattttctgtcgacctcagatcggacgagacgacccgctgaatttaagcatat
>Mischonyx_parvus_3621B
ttgagcactgatctttcgaacgcacattgcgtccccggacttttcccggggacacgcccgtctgagggtcggacaaaaaac-gaaacctgtcggcgccccacgcgccctgcgtgcccgttaattcaaatccgctcccg-cccgtatgttcgggtggc--aa--ggcggacgggtcaaggtt-tga---aggcaaggctcgcgccatggcgagtccacgaa---cggcg------gac----gccctccccttcc--gc--gggggc----acaagc-gccgagcgcaagcgctctagagctcgggtcgcaccgcactcgaagacgccggtctcggtg-ttc---cttcgt---gaccgcgg-cc----gcgacccgccggagccgc-aggcgctgctcaca-aaattttctgtcgacctcagatcggacgagacgacccgctgaatttaagcatat
>Mischonyx_processigerus_3648
ttgagcactgatctttcgaacgcacattgcgtccccggacttttcccggggacacgcccgtctgagggtcggacaaaaaac-gaaacctgtcggcgccccacgcgccctgcgtgcccggtc-----gatccgctcccg-cccgtatgctcgggtggc--aa--ggcggacgggtcaaggtt-tga---acgcaaggctcgcgccctggcgagtccacgaa---cggcg------gac----gccctcctcct-----g--gggggc----agaagc-gccgagcgcacgcgctctagagctcgggtcgcaccgcactcgaagacgccggtcccggtg-ttc---cttcgt---gacgacgg-gg----gcgacccgccggagccgcgaagcgctgttcca--aactgttctgtcgacctcagatcggacgagacgacccgctgaatttaagcatat
>Mischonyx_minimus_3649
ttgagcactgatctttcgaacgcacattgcgtccccggacttttcccggggacacgcccgtctgagggtcggacaaaaaac-gaaacctgtaggcgccccacgcgccctgcgtgcccgtgt-----catccgctcccg-cccgtatgttcgggcggc--aa--ggcggacgggtgaaggtt-tga---acgcaaggctcgcgccctggcgagtccgcgaacggcggcg------gac----gcccccccctccc--gc--gggggc----gaaagctgccgagcgcacgcgctctagagctcgggtcgcaccgcactcgaagacgccggtctcggtg-ttc---cttcgt---gacgacgg-cg----gcgacccgccggagccgcaaggcgctgttcc-----ttattctgtcgacctcagatcggacgagacgacccgctgaatttaagcatat
>Mischonyx_poeta_3650A
ttgagcactgattttttgaacgcacattgcgtccccggacttttcccggggacacgcccgtctgagggtcggacaaaaaac-gaaacctgtcggcgccccacgcgccctgcgtgcccgt---------tccgctcccg-cccgtatgttcgggcgga--aa--ggcggacgggtcaaggtt-tga---aggcaaggctcgcgccatggcgagtccacgaa---cggcg------gac----gccctccccttcc--gt--gggggc----acaagc-gccgagcgcaagcgctctagagctcgggtcgcaccgcactcgaagacgccggtcccggtg-tta---cttcgt---gacgacggaag----gcgacccgccggagccgcgaggcgctgcaaa---acattttctgtcaacctcaaatcgnnnnnnnnnnnnnnnnnnnnnnnnnnnnnn
>Mischonyx_poeta_3650B
ttgagcactgatctttcgaacgcacattgcgtccccggacttttcccggggacacgcccgtctgagggtcggacaaaaaac-gaaacctgtcggcgccccacgcgccctgcgtgcccgt---------tccgctcccg-cccgtatgttcgggcggc--aa--ggcggacgggtcaaggtt-tga---aggcaaggctcgcgccatggcgagtccacgaa---cggcg------gac----gccctccccttcc--gt--gggggc----acaagc-gccgagcgcaagcgctctagagctcgggtcgcaccgcactcgaagacgccggtcccggtg-tta---cttcgt---gacgacggaat----gcgacccgccggagccgcgaggcgctgcaa----acattttctgtcgacctcagatcggacgagacgacccgctgaatttaagcatat
>Mischonyx_parvus_3651A
ttgagcactgatctttcgaacgcacattgcgtccccggacttttcccggggacacgcccgtctgagggtcggacaaaaaac-gaaacctgtcggcgccccacgcgccctgcgtgcccgttaattcaaatccgctcccg-cccgtatgttcgggtggc--aa--ggcggacgggtcaaggtt-tga---aggcaaggctcgcgccatggcgagtccacgaa---cggcg------gac----gccctccccttcc--gc--gggggc----acaagc-gccgagcgcaagcgctctagagctcgggtcgcaccgcactcgaagacgccggtctcggtg-ttc---cttcgt---gaccgcgg-cc----gcgacccgccggagccgc-aggcgctgctcaca-aaattttctgtcgacctcagatcggacgagacgacccgctgaatttaagcatat
>Gonyleptes_antiquus_3707
ttgagcactgatctttcgaacgcacattgcgtccccggacttttcccggggacacgcccgtctgagggtcggacaaaaaac-taaacctgtcggcgccccacgcgccctgagtgcccgttcttac-tttccgccgccg-cccgtatgttcgggaggc-aga--ggcggacgggtcgaggtt-tga---atgcaaggctcgcgccttggcgagtccaaacg--acggcg------gcc----gccctccccttcc--gc--gagggc----cgaagc-gccgagcgcacgcgctctagagctcgggtcgcaccgcactcgaagacgccggtcccggtg-tta---cttcgt---gacgacgg-ac----gcgacccgccggagccgc-acgcgctgcatc-----atattctgtcgacctcagatcggacgagatgacccgctgaatttaagcatat
>Gonyleptes_antiquus_3708
ttgagcactgatctttcgaacgcacattgcgtccccggacttttcccggggacacgcccgtctgagggtcggacaaaaaac-taaacctgtcggcgccccacgcgccctgagtgcccgttcttac-tttccgccgccg-cccgtatgttcgggaggc-aga--ggcggacgggtcgaggtt-tga---atgcaaggctcgcgccttggcgagtccaaacg--acggcg------gcc----gccctccccttcc--gc--gagggc----cgaagc-gccgagcgcacgcgctctagagctcgggtcgcaccgccctcgaagacgccggtcccggtg-tta---cttcgt---gacgacgg-ac----gcgacccgccggagccgc-acgcgctgcatc-----atattctgtcgacctcagatcggacgagatgacccgctgaatttaagcatat
>Mischonyx_intervalensis_3709
ttgagcactgatctttcgaacgcacattgcgtccccggacttttcccggggacacgcccgtctgagggtcggacaaaaaac-gaaacctgtaggcgccccacgcgccctgcgtgcccgcactc---attccgctcccg-cccgtatgttcgggcggc--aa--ggcggacgggtaaagttt-cga---tggcaaggctcgcgccctggcgagtccacgaa---cggcg------gacgagccccctccccttcc--gcgggggggc----acaacc-gccgagcgcaagcgctctagagctcgggtctcgccgcactcgaagacgccggtcacggtg-ttcactcttcga---ggcgacgg-tc----gagacccgccggagccgcgaggcgctgtcacttgacactttctgtcgacctcagatcggacgagacgacccgctgaatttaagcatat
>Mischonyx_fidelis_4115A
ttgagcactgatctttcgaacgcacattgcgtccccggacttttcccggggacacgcccgtctgagggtcggacaaaaaac-gaaacctgtcggcgccccacgcgccctgcgtgcccgtcactct-aatccgctcccg-cccgtatgttcgggcggc--aa--ggcggacgggtcaaggtt-tga---aggcaaggctcgcgccatggcgagtccacgaa---cggcg------gac----gccctccccttcc--gc--gggggc----acaagc-gccgagcgcaagcgctctagagctcgggtcgcaccgcactcgaagacgccggtcccggtg-tta---cttcgt---gaccgcgg-cc----gcgacccgccggagccgc-aggcgctgctcaa--acattttctgtcgacctcagatcggacgagacgacccgctgaatttaagcatat
>Mischonyx_fidelis_4115B
ttgagcactgatctttcgaacgcacattgcgtccccggacttttcccggggacacgcccgtctgagggtcggacaaaaaac-gaaacctgtcggcgccccacgcgccctgcgtgcccgtcactct-aatccgctcccg-cccgtatgttcgggcggc--aa--ggcggacgggtcaaggtt-tga---aggcaaggctcgcgccatggcgagtccacgaa---cggcg------gac----gccctccccttcc--gc--gggggc----acaagc-gccgagcgcaagcgctctagagctcgggtcgcaccgcactcgaagacgccggtcccggtg-tta---cttcgt---gaccgcgg-cc----gcgacccgccggagccgc-aggcgctgctcaa--acattttctgtcgacctcagatcggacgagacgacccgctgaatttaagcatat
>Mischonyx_intermedius_4116A
ttgagcactgatctttcgaacgcacattgcgtccccggacttttcccggggacacgcccgtctgagggtcggacaaaaaac-gaaacctgtcggcgccccacgcgccctgcgtgcccgct------catccgccgccg-cccgtatgttcgggcggacgaa--ggcggacgggtcaaggttccga---acgcaaggctcgctccctggcgagtccacgaa---cggcg------gac----gccctccccttcc--gttgggggca----acaagc-gccgagcgcaagcgctctagagctcgggtcgcaccgcactcgaagacgccggtctcggtg-ttc---cttcgt---gacgacgg-gg----gcgacccgccggagccgccaggcgctgtcag---accaattctgtcgacctcagatcggacgagacgacccgctgaatttaagcatat
>Mischonyx_intermedius_4116B
ttgagcactgatctttcgaacgcacattgcgtccccggacttttcccggggacacgcccgtctgagggtcggacaaaaaac-gaaacctgtcggcgccccacgcgccctgcgtgcccgct------catccgccgccg-cccgtatgttcgggcggacgaa--ggcggacgggtcaaggttccga---acgcaaggctcgctccctggcgagtccacgaa---cggcg------gac----gccctccccttcc--gttgggggca----acaagc-gccgagcgcaagcgctctagagctcgggtcgcaccgcactcgaagacgccggtctcggtg-ttc---cttcgt---gacgacgg-gg----gcgacccgccggagccgccaggcgctgtcag---accaattctgtcgacctcagatcggacgagacgacccgctgaatttaagcatat
>Mischonyx_intermedius_4117A
ttgagcactgatctttcgaacgcacattgcgtccccggacttttcccggggacacgcccgtctgagggtcggacaaaaaac-gaaacctgtcggcgccccacgcgccctgcgtgcccgct------catccgccgccg-cccgtatgttcgggcggacgaa--ggcggacgggtcaaggttccga---acgcaaggctcgctccctggcgagtccacgaa---cggcg------gac----gccctccccttcc--gttgggggca----acaagc-gccgagcgcaagcgctctagagctcgggtcgcaccgcactcgaagacgccggtctcggtg-ttc---cttcgt---gacgacgg-gg----gcgacccgccggagccgccaggcgctgtcag---accaattctgtcgacctcagatcggacgagacgacccgctgaatttaagcatat
