# Supplementary material for: Phylogenetic relationships of the genus Mischonyx Bertkau, 1880, with taxonomic changes and three new species description (Opiliones: Gonyleptidae)
Source: PeerJ. 2021 Sep 28;9:e11682. doi: 10.7717/peerj.11682 (PMC8485841; doi:10.7717/peerj.11682)
Supplement: Supplemental Information 7 [file peerj-09-11682-s007.fas]

>Promitobates_ornatus_0054
acatatagtggaaactttattacaaatgatcaaacttttaatgtagtagtaacttcacatgcttttattataattttttttatagttataccagttataattggtgggtttggtaactgattaattcccctaataataacaattccagatatagcctttccacgtataaataacttaagcttctggttattaattccatctatcaccttacttgcagcctcaactttaacttcaagtggagctggaactggatgaacagtttatccccctttatccaattttttataccaccccaatttatccgtcgatttaactattttttccctgcatttagcaggtatatcctcaatcctaggttcaattaactttatttctacaattattaatataataaattccactccaatagaacaaaaaccactttttatttgatcaaccttaattacaaccattttattacttttgtcactacctgttttagcaggagctatcactatactattaactgatcgcaattttaatacaacattctttgatccttcgggaggaggagatcctattctataccaa
>Sodreana_sodreana_0056
nnnnnnnnnnnnnnnnnnnnnnntaatgatcacacttttaatgtaatagttacctctcatgccctaattataattttttttatagtgatacctatcataattggagggtttggtaattgactaacacccctaataaggaggtccccagatatagcattcccacgaataaataatataagattctggctactcccaccatcattaatttttttattaagagcaacactaatctcaaatggtcccggaacaggttggacaatctacccccccttgtcaaattttatttatcacccaagtctagcagtagatttgaccatcttctccttacacttagcaggtatatcttcaatcataggctcaatcaatttcatttctaccattctgaatataaataatgctatttctatagaacaaaaaccccttttcatttgatcaattttaattaccacttttttgttacttttatcccttccagtcttagcaggagctattactatacttttaacagatcgaaactttaacacatccttttttgacccatctggtggaggagatcctattttattccaa
>Multumbo_dimorphicus_0069
tcctttagaggaaactttattactaatgatcaaacttttaatgttatagttacatctcatgcctttattataatttttttcatagtaatacctattataattggaggctttggtaattgattaacacctcttatacttatagcaccagatatagctttccctcgcataaataatataagcttttgacttcttcctccttctctattctttcttttgagtgctactttaatctcagatgggcctggaacaggttgaactgtatatcctcccttgtcaaatttcatatatcatccaaatttatctgttgatttaaccatcttttctcttcacctagcaggtatatcttcaattttaggatccatcaacttcatttcaactatcctaaacataattaactctgttcctatagaacaaaaatctctttttatttgatctattttaattactactttcttacttttactctctcttcctgttttagcaggagctatcactatacttttaacagatcgcaattttaatacttcattttttgacccctctggaggaggtgaccctattttgtatcaa
>Mischonyx_clavifemur_0079
tcatttagagggaattttattactaatgatcaaacctttaatgttatagtaacatctcatgcatttattataattttttttatagttatacctattataattggaggatttggaaattgactaacacccttaatattaacagcacctgatatagctttccctcgtataaataatataagtttttggctccttcctccttcattatttttccttttaagcgccactttaatttctgatggacccggtacaggctgaacagtctatcctccattatcaaacttcatatatcacccaaatctatctgtcgatttaactattttttctcttcatttagcagggatatcatcaattctaggctcaattaacttcatctcaactatccttaatataattaatgctacccccatagaacaaaaatcactttttatttgatctattttaattactactttcttacttttattatcactacctgtcctagcaggagctattactatactactaacagatcgtaattttaacacctcatttttcgatccctctggaggaggagatccaatcttatatcaa
>Roeweria_virescens_0081
tcctctaatggtaattttattacaaatgatcaaacatttaatgtaagggtaacatcccatgcttttgttataattttctttatagtaatacctattataatcggaggatttggaaattgactaactcctcttatattgacagccccagatatagcctttccacgattaaataatataagattttgattattaccaccctctttactttttttacttacttccactataatttcaaccggagcaggaactggctggacaatttacccccccctatcaaattttgtatatcatcctaatcttgctgtagatataactattttctctcttcatctagcaggaatttcatccattttaggttcaattaattttattactacaatcataaatataaccccatttacctccatggaacaaacccccttatttatctgatccattttaattacaaccattttattattaatatccttaccagttctagccggagctattacaatattacttacagaccgtaatttcaacacttcattctttgacccttcaggaggaggggatcctattctttaccaa
>Mischonyx_squalidus_0085
tcctctagaggaaattttattaccaatgaccaaacctttaatgttatagtaacctcccatgcctttattataattttctttatagttatacccattataattggaggatttggaaattggcttacaccattaatattaactgctccagatatagcttttcctcgaataaataacataagcttttggttattacccccttccttatttttcctattaagtgccactataatttcagacggacctggaacagggtgaactgtatatcctccattatcaaattttatatatcacccaaatctatcagttgatataaccattttttccttacatttagcaggaatatcttcaattttaggctcaattaattttatttcaaccatcttaaatataattaattctattcctatagaacaaaaatccctctttatttgatccattctaattactacattcttacttttattatcactccccgttctagcaggagccattacaatactattaacagatcgtaattttaatacatcattctttgatccttctggaggaggtgatcctattttatatcaa
>Mischonyx_intervalensis_0099
tcttttagaggaaattttattaccaatgatcaaacctttaatgttatagttacatcccacgcttttattataattttttttatagttataccaattataattggaggtttcggaaattgattaaccccattaatattaactgctcctgatatagcttttcctcgtatgaataatataagtttttgacttttacccccttctctattttttttattaagtgccactttaatttccgatggacccggtacaggttgaacagtttatccacctctttcaaattttatatatcatccaaatttatctgtagatttaactattttttcccttcatttagcaggaatatcctcaattctaggttcaatcaattttatttcaactattcttaatataattg---ccacccctatagaacaaaaatcactttttatctgatctattttaattactaccttcctcctattattatcattacccgttttagcaggagctattactatattgttaactgatcgtaattttaatacttctttctttgatccttctggaggaggagatccaattttataccaa
>Deltaspidium_tenue
tcttcaagaggtaattttattactaatgaccaaacctttaatgttatggttacatcccatgcctttattaggattttttttatagttatacctattataattgggggatttggtaattgattaacacctttaatacttacagccccagatatagctttcccccgcataaataatataagattttgacttctccccccctcattatttttccttctaagtgccactttaatttcagatggttctggaacaggctgaacactttaccctcctttatcaaactttatataccacccaaacttatcagtagatttaaccatcttttctcttcatctagcaggagtgtcttcaattttaggttcaattaattttatttcaaccatcttaaatataataaatgtaattcctatagaacaaaaatctttattcatctgatccattttaattaccacctttttactcctactatcacttcctgtgttagctggagctatcacaatacttttaacagatcgcaattttaatacttcattctttgatccttccggaggtggagaccccatcttatatcaa
>Gonyleptes_horridus_0103
tcatttagaggaaacttcatcaccaatgatcaaacatttaatgtcatagttacatcccacgcctttattataatcttctttatagtaatgcccattataattggtggatttgggaactgattaactccccttatattaacagcaccagatatagcattcccacgaataaataacataagattctgactactccccccttcccttctatttcttataatcgccacactaatctcaactggtcctggaacaggttgaactgtttacccccccctatcaaacttcacctatcatcctaatctatctgttgatctaaccattctctccctccatttagcaggaatctcctcaatcttaggctcaatcaattttatctcaactatcctaaatatatcaaaatcagtatcaatagaacaaacccccctatttatctgatcaattttaattaccacattcctacttcttctttcacttcccgttttagcaggagccatcactatacttctgacagatcgcaatttcaatacctccttttttgacccctccggagggggtgaccctattctataccaa
>Mischonyx_bresslaui_0111
tcttttagagggaattttattaccaatgatcaaacctttaatgttatagtaacttcccacgcctttatcataattttctttatggttatacccattataattggaggatttggaaattggcttacacccttaatattaaccgctccagatatagcttttcctcgcataaataatataagtttttgacttttacctccttccttatttttcctattaagtgccactctaatctcagatggacctggaacaggatggaccgtttaccctcctttatcaaattttatatatcatccaaatctatcagttgacttaaccattttttctttacatttagcaggaatatcatcaattttaggctcaattaattttatttcaactattttaaatataattaatgctattcctatagaacaaaaatccctttttatttgatccattttaattactacattcttacttttattgtcacttcctgtcttagcaggagctattacaatattattaacagatcgtaactttaatacatcattctttgacccttctggtggaggtgaccctattttatatcaa
>Mischonyx_anomalus_0122
tcatttagaggaaattttattaccaatgatcaaacttttaatgttatagtcacatctcatgcatttattataattttttttatggttatacccattataatcgggggattcggtaactgactaacacccttaatgctaacagctcctgatatagcttttcctcgaaggaataatataagcttttgacttcttcctccctcattattctttcttttaagtgccactttaatttcagatgggcccggtacaggctgaacagtgtaccctccactatcaagttttttatatcatccaaatttatctgttgatttaaccattttttccctccatttagcaggagtatcttcaattttaggctccattaatttcatctcaactatcctcaatataagtaatgccacttcaatagaacaaaaaccacttttcatctgatctattttaatcactaccttcctacttttgttatcacttcctgtcttagcaggagctatcactatactacttacagatcgtaactttaacacctcatttttcgatccctctggagggggggacccaatcttatatcaa
>Piassagera_brieni_0141
tcttacagaggaaattttattacaaatgaccaaacattcaatgtaatagttacatcccatgcctttatcataatttttttcatagtaataccaatcatgatcggaggatttggaaactggcttacccctctaatacttaccgcaccagatatatcctttccccgaataaataacataagtttctgattactccccccatccttattctttctaataagagcaacattaatttccaatggaccaggtacaggctgaactgtttatccaccattatcaaatttcatctatcatccaaatctctcagtagatttatctatcttctcacttcatctagcaggcttatcgtcaattctaggctccatcaattttattacaacaatcataaatgtaataactagaaccactatagaacaaaagcctctattcatttgatcaattctaattaccactatcttacttcttctctctctcccagtattagcaggtgcaattaccatattacttacagaccgaaatttcaacacatccttctttgatccctcaggaggaggagatccaatcctttatcaa
>Mischonyx_insulanus_0143
tcttttagcggaaatttcattacaaatgatcaaacctttaatgttatagttacatctcatgctttcattataattttttttatagttataccaattataattggaggatttggtaattggctaacccccttgatattaatagctccagatatagcttttccccgaataaataatataagattttgacttctccccccctctttattttttctattaagtgctaccttaatttctgatggacctggtacaggatgaactgtttatccccctctatcaaattttatatatcatccaaacttatctgttgatttaactattttttctttacatttagcaggtatatcttcaattttaggttcaattaattttatttcaaccattttaaatataattaattctatcccaatagaacaaaaatctctttttatttgatcaattttaattaccacttttttacttttattatcccttcctgttttagctggagcaattactatattattgacagaccgtaattttaatacctctttttttgacccatcaggtggaggagatcctatcttgtatcaa
>Ampheres_leucopheus_0377
tcttgtactttaaattttattacaaatgatcaaatttttaatatactagttacttcacacgcctttattataattttttttatagttatacctcttataattggaggatttggtaattgacttacacctataatattaaatattccagatatagctttcccccgactaaataatataagattttgacttctccctccttcattattacttttaataagagctactttaattttagatggtcctggaacagggtgaacaatttatcctccattatcaaactatatttatcatcccgggttagctgtagatttaactattttttctcttcatttagctgggatatcttctattttaggttcaattaattttattactactattgtaaattca---gattctacccctatagaacaaaaatctttatttatctgatcaattttaattactactattttattacttttatctcttcctgttcttgcaggagcaattactatacttttaacagaccgaaattttaatacagcattctttgatccttcaggaggaggagaccctattctatatcaa
>Mischonyx_processigerus_0463
tcttttagaggaaattttattactaatgatcaaacttttaatgttatagtcacttctcatgctttcattataatcttttttatagttatacccattataattggaggatttggtaattggcttacacccttaatattaactgctccagacatagctttccctcgaataaataatataagcttttgacttttacccccatccttatttttcttattaagtgccacattaatttcagatggtcctggtacaggatgaactgtttaccctccactatcaaattttatatatcatccaaatttatcagttgatttaactatcttctcattacatttagcaggtatatcctcaattttaggttcaattaatttcatttcaactattttaaatataattaattctatccctatagaacaaaaatccctttttatttgatctattttaattactactttcttacttttattatctcttcctgtcttagcaggagctattacaatattattaacagatcgaaattttaatacatcattctttgatccatctgggggaggtgatcctattttataccaa
>Deltaspidium_orguense_0520
tcctctagaggaaattttattactaatgatcaaacctttaatgtaatagtgacctcccatgcctttattaggatcttttttatagttatacctattataattggtggatttggaaattgattaacacccttaatactcacagccccagatatagcctttccccgtataaataatataagcttttggcttcttcctccttcattatttttccttctaagtgctaccttaatttccgacggctctggaacaggctggaccctatatcctccattatcaaattttatataccatccaaacttatctgtcgatttaaccattttttctcttcatttagcaggagtatcttcaattttaggttcaattaattttatctcaaccatcctaaatataataaatgtaacccctatagaacaaaagtctctttttatttggtctattttaatcaccacctttctccttcttttatcacttcctgtattagctggagccattacaatacttctcacagatcgtaattttaacacctcattctttgacccttctggcggaggagaccccattttataccaa
>Mischonyx_reitzi_0672
tcatttagagggaattttattactaatgatcaaacctttaatgttatagtaacatctcatgcatttattataattttttttatagttatacctattataattgggggatttggaaattgactaacacccttaatactaacagcacctgatatagctttccctcgtataaataatataagtttttggcttcttcctccctcattatttttccttttaagtgccaccttaatttctgatggacccggtacaggctggacagtctatcctccattatcaaacttcatatatcacccaaatctatctgtcgatttaactattttttctcttcatttagcagggatatcatcaattctaggctcaattaacttcatctcaactatccttaatataattaatgctacccccatagaacaaaaatcactttttatttggtctattttaattactactttcttacttttattatcactacctgttctagcaggagctattactatactactaacagatcgtaattttaacacctcatttttcgatccctctggaggaggagatccaatcttataccaa
>Mischonyx_anomalus_0693
tcctttagagggaattttattaccaatgatcaaacctttaatgttatagttacatctcatgcatttatcataatcttttttatagttatacccattataatcggagggtttggtaactggctaacacctctgatattagcagctcctgacatagctttccctcgaataaacaatataagcttttggcttcttcccccctcattatttttccttttaagtgccactttaatctcagatggacccggtacaggatgaacagtataccctccactatcaagttttttatatcatccaaatctatctgttgatttaaccattttctcccttcatttagcaggagtatcttcaattctaggttcaattaacttcatttcaaccatcctcaatataagtaatgctacctcaatagaacaaaagccacttttcatttgatcaattttaattactaccttcctacttctattatcacttcctgttttagcaggggctattacaatgttacttacagatcgtaactttaatacctcattttttgatccctctggcggaggggatccaattttatatcaa
>Mischonyx_clavifemur_0845
tcatttagagggaattttattactaatgatcaaacctttaatgttatggtaacatctcatgcatttattataattttttttatagtgatacccattataattggaggatttggaaattgattaacacccttaatattaacagcacctgatatagctttccctcgtataaataatataagtttttggctccttcccccttcattatttttccttttaagtgccactttaatttctgatggacccggtacaggctgaacagtttatcctccattatcaaacttcatatatcacccaaatctatctgtcgatttaactattttttctcttcatttagcagggatatcatcaattctaggctcaattaacttcatctcaactatccttaatataattaatgctacccccatagaacaaaaatcactttttatttgatctattttaattactactttcttacttttattatcactacctgttctagcaggagctattactatattactaacagatcgaaattttaacacctcatttttcgatccctctggaggaggggacccaatcttataccaa
>Mischonyx_insulanus_1374
tcttttagcggaaatttcattacaaatgatcaaacctttaatgttatagttacatctcatgctttcattataattttttttatagttataccaattataattggaggatttggtaattggctaacccccttgatattaatagctccagatatagcttttccccgaataaataatataagattttgacttctccccccctctttattttttctattaagtgctaccttaatttctgatggacctggtacaggatgaactgtttatccccctctatcaaattttatatatcatccaaacttatctgttgatttaactattttttctttacatttagcaggtatatcttcaattttaggttcaattaattttatttcaaccattttaaatataattaattctatcccaatagaacaaaaatctctttttatttgatcaattttaattaccacttttttacttttattatcccttcctgttttagctggagcaattactatattattgacagaccgtaattttaatacctctttttttgacccatcaggtggaggagatcctatcttgtatcaa
>Mischonyx_insulanus_1455
tcatttagtggtaattttattaccaatgatcaaacctttaatgttatagttacatctcatgctttcattataattttttttatagttataccaatcataattggaggttttggtaattgattaacaccattaatattaacagccccagatatagcttttccccgtataaataatataagattttgacttcttccaccttccttattctttctgttaagagccactttaatttctgatggacctggtacaggatgaactgtttaccctcctttatcaaattttatatatcatccaaatttatctgtagatttaactattttttcattacatttagcaggaatatcatcaattttaggttcaattaattttatttcaactatcttaaatataattaatgctatccctatagaacaaaaatctctttttatttgatctattcttattaccacattccttcttttattatctcttcctgtattagcaggagcaattactatattattaacagaccgtaattttaatacctctttctttgatccatctggaggaggagatcctattttatatcaa
>Mischonyx_anomalus_1638
tcatttagaggaaattttattaccaatgatcaaacttttaatgttatagttacatctcatgcatttattataattttttttatggttatacccattataatcgggggattcggtaactggctaacacccttaatgctagcagctcccgatatagcttttcctcgaaggaataacataagcttttggcttcttcctccctcattattctttcttttaagtgccactttaatttcagatgggcccggtacaggctgaacagtatatcctccactatcaagttttttatatcatccaaatctatctgttgatttaaccattttttccctccatttagcaggagtgtcttcaattctaggttcaattaatttcatctcaactatccttaatataagcaatgtcacctcaatagaacaaaaaccacttttcatctgatctattctaatcactaccattctacttttgttatcacttcctgtcttagcaggagctatcactatattacttacagatcgtaattttaacacctcatttttcgatccctctggaggaggggacccaatcttataccag
>Heliella_singularis_1837
tcatttagaggaaactttattacaaatgaccaaacctttaatgttatagtaacttcccatgccttaattataattttttttatagttatacctattataattggaggtttcggaaattgattaacaccacttataataatatctccagatatagctttccctcgaataaataatataagattttgattattacctccctcgttactttttctcttaagagccactttaatttcaaatggaccaggaacaggatgaactatctatccaccattatcaaattttatttatcatccaaatttatctgtagatcttaccattttttcattacatttagcaggtatttcctcaattctaggttcaattaattttatttcaactattattaatataaataattctatttctatagaacaaaaacccttatttatttgatcaatcctaattaccactttcttattattattatctttacccgtattagcaggagctattaccatacttttaacagaccgaaattttaatacctcatttttcgacccctcagggggaggggatccaattttatttcaa
>Mischonyx_squalidus_2026
tcctctagaggaaattttattaccaatgaccaaacctttaatgttatagtaacctcccatgcctttattataattttctttatagttatacccattataattggaggatttggaaattggcttacaccattaatattaactgctccagatatagcttttcctcgaataaataacataagcttttggttattacccccttccttatttttcctattaagtgccactataatttcagacggacctggaacagggtgaactgtatatcctccattatcaaattttatatatcacccaaatctatcagttgatataaccattttttccttacatttagcaggaatatcttcaattttaggctcaattaattttatttcaaccatcttaaatataattaattctattcctatagaacaaaaatccctctttatttgatccattctaattactacattcttacttttattatcactccccgttctagcaggagccattacaatactattaacagatcgtaattttaatacatcattctttgatccttctggaggaggtgatcctattttatatcaa
>Pseudotroglus_telluris_2118
tcttacagaggaaacttcatcanaaatgatcaaacattcaacgtaatagtcacatcccacgcatttatcataattttctttatagtaatacccattataattggaggatttggaaattgacttaccccactaatattaacagctccagatatatccttccctngaataaataatataannttctgacttctccctccctctttatttttccttataagagcaactctaatttcaaatggacctggaacaggttggactgtttatcctcccttatctaatttcatttaccaccctaatctatctgtagatttatcaatcttttccctccacctagcagggttatcctcaattctaggatccattaactttattacaacaatcataaatgtaataagtaatacttcaatagaacaaaaacccctcttcatttgatcaatnttaattacaactattttacttttattatctnttccagtattagcaggagccatcnctatactccttacagatngaaacttcaatacatcattttttgaccctnnnnnnnnnnnnnnnnnnnnnnnnnnnnnn
>Mischonyx_bresslaui_2120
tcttttagagggaattttattaccaatgatcaaacctttaatgttatagtaacttcccacgcctttatcataattttctttatggttatacccattataattggaggatttggaaattggcttacacccttaatattaaccgctccagatatagcttttcctcgcataaataatataagtttttgacttttacctccttccttatttttcctattaagtgccactctaatctcagatggacctggaacaggatggaccgtttaccctcctttatcaaattttatatatcatccaaatctatcagttgacttaaccattttttctttacatttagcaggaatatcatcaattttaggctcaattaattttatttcaactattttaaatataattaatgctattcctatagaacaaaaatccctttttatttgatccattttaattactacattcttacttttattatcacttcctgtcttagcaggagctattacaatattattaacagatcgtaattttaatacatcattctttgacccttctggtggaggtgatcctattttatatcaa
>Multumbo_terrenus_2136
tcctttagaggaaactttattactaatgatcaaacttttaatgttatagttacatctcatgcctttattataatttttttcatagtaatacctattataattggaggctttggtaattgattaacacctcttatacttatagcaccagatatagctttccctcgcataaataatataagcttttgacttcttcctccttctctattctttcttttgagtgctactttaatctcagatgggcctggaacaggttgaactgtataccctcccttgtcaaatttcatatatcatccaaatttatctgttgatttaaccatcttttctcttcacctagcaggtatatcttcaattttaggatccatcaacttcatttcaactatcctaaacataattaactctgttcctatagaacaaaaatctctttttatttgatctattttaattactactttcttacttttactctctcttcctgttttagcaggagctatcactatacttttaacagatcgcaattttaatacttcattttttgacccctctggaggaggtgaccctattttgtatcaa
>Mischonyx_bresslaui_2151
tcttttagagggaattttattaccaatgatcaaacctttaatgttatagtaacttcccacgcctttatcataattttctttatggttatacccattataattggaggatttggaaattggcttacacccttaatattaaccgctccagatatagcttttcctcgcataaataatataagtttttgacttttacctccttccttatttttcctattaagtgccactctaatctcagatggacctggaacaggatggaccgtttaccctcctttatcaaattttatatatcatccaaatctatcagttgacttaaccattttttctttacatttagcaggaatatcatcaattttaggctcaattaattttatttcaactattttaaatataattaatgctattcctatagaacaaaaatccctttttatttgatccattttaattactacattcttacttttattatcacttcctgtcttagcaggagctattacaatattattaacagatcgtaattttaatacatcattctttgacccttctggtggaggtgatcctattttatatcaa
>Deltaspidium_asperum_2201
tcctctagaggaaatttcattactaatgaccaaacttttaatgtaatagtaacctcccatgcctttattaggattttttttatagttatacctattataattggtggatttggaaattgattagcacctttaatactcacagccccagatatagcttttccccgcataaataatataagcttttgactccttcctccttcattatttttccttctaagtgctaccttaatttccgacggctctggaacaggctgaactttataccctccattatcaaactttatatatcacccaaatttatctgtcgatttaaccattttttctcttcatttagcaggaatatcttcaattttaggttcaattaattttatctcaaccattttaaatataataaatgtaactcctatagaacaaaaatctctttttatttgatctattttaattaccacttttctccttcttttatcacttcctgtattagctggagccattacaatacttctaacagaccgtaattttaatacctcattctttgatccctctggaggaggagaccccattttataccaa
>Mischonyx_insulanus_2345
tcttttagtggaaattttattactaatgaccaaacctttaatgttatagttacatctcatgcttttattataattttttttatagttataccaattataattggagggtttgggaattgattaacacccttaatattaatagctccagatatagcttttcctcgaataaataatataagattttgacttcttcctccatctctattttttcttctaagtgctaccctaatttctgatggacctggtacaggatgaactgtttacccccctttatcaaattttatataccatccaaatttatctgttgatttaactattttttctttacatttagcaggtatatcctcaattttaggatcaatcaattttatttcaaccattttaaatataattaattctatcccaatagagcaaaaatctctatttatttgatcaattttaattactacctttttacttttattatcccttcctgtactagctggagcaattactatattgttaacagaccgtaattttaatacctctttctttgatccatcaggaggaggggatccnnnnnnnnnnnnn
>Mischonyx_proletariae_2361
tccactagagggaactttattactaatgatcaaacctttaatgttatagtaacctcccatgcctttatcataattttttttatagttatacccatcataattggaggatttggaaattgactcacacccttaatattaaccgctcccgatatagcatttcctcgaataaataatataagtttctggttattacctccttctctattctttctattaagtgccactataatttcagatggacctggaacagggtgaaccgtatatcccccattatcaaattatatatatcatccaaacttatcagttgatttaactatcttttccttacatttagcaggtatatcttcaattttaggttcaattaattttatttccactatcttaaacataattaattctattcctatagaacaaaaatctctttttatttgatctattttaattaccacattcttacttttattatcactccctgtactagcaggagccattacaatattattaacagatcgtaattttaatacatcattctttgacccttctggaggaggtgaccctattttatatcaa
>Mischonyx_bresslaui_2809
tcttttagagggaattttattaccaatgatcaaacctttaatgttatagtaacttcccacgcctttattataattttttttatagttatacccattataattggaggatttggaaattggcttacacccttaatattaaccgctccagatatagccttccctcgcataaataatataagtttttgacttttacctccttccttatttttcctattaagtgccactttaatctcagatggacctggaacaggatggaccgtttaccctcctttatcaaattttatatatcatccaaatctatcagttgatttaaccattttttccctacatttagcaggaatatcatcaattttaggttcaattaattttatttcaactattttaaatataattaatgctatccctatagaacaaaaatccctttttatttgatccattttaattactacattcttacttttattatcacttcctgtcctagcaggagctattacaatattattaacagatcgtaattttaatacatcattctttgacccttctggtggaggtgaccctattttatatcaa
>Mischonyx_anomalus_2953
tcatttagaggaaattttattaccaatgatcaaacttttaatgttatagtcacatctcatgcatttattataattttttttatggttatacccattataatcgggggattcggtaactgactaacacccttaatgctaacagctcctgatatagcttttcctcgaaggaataatataagcttttgacttcttcctccctcattattctttcttttaagtgccactttaatttcagatgggcccggtacaggctgaacagtgtaccctccactatcaagttttttatatcatccaaatttatctgttgatttaaccattttttccctccatttagcaggagtatcttcaattttaggctccattaatttcatctcaactatcctcaatataagtaatgccacttcaatagaacaaaaaccacttttcatctgatctattttaatcactaccttcctacttttgttatcacttcctgtcttagcaggagctatcactatactacttacagatcgtaactttaacacctcatttttcgatccctctggagggggggacccaatcttatatcaa
>Mischonyx_insulanus_3066
tcgtttagtggtaactttatcactaatgaccaaacctttaatgttatagttacatcacatgcttttattataattttttttatagtaataccaattataattggaggatttggtaattgattaacacccttaatattaacagccccagatatagcttttcctcgtataaataacatgagcttttggcttctccccccttctttattttttcttttaagagccacattaatttctgatggacctggaacaggttgaactgtataccctcctctatcaaactttttatatcatccaaatctatctgtcgaccttactatcttttctcttcacctagcaggaatatcatcaattttaggttcaattaatttcatttcgaccattttgaatataatcaactctattcctatagaacaaaaatctcttttcatttgatctattttaattaccacttttttacttttattatccctccctgtactagcaggagcaattactatattattaacagaccgtaatttcaatacctctttttttgatccatctggtggaggagatcctattttatatcaa
>Mischonyx_bresslaui_3363
tcttttagagggaattttattaccaatgatcaaacctttaatgttatagtaacttcccacgcctttatcataattttctttatggttatacccattataattggaggatttggaaattggcttacacccttaatattaaccgctccagatatagcttttcctcgcataaataatataagtttttgacttttacctccttccttatttttcctattaagtgccactctaatctcagatggacctggaacaggatggaccgtctaccctcctttatcaaattttatatatcatccaaatctatcagttgacttaaccattttttctttacatttagcaggaatatcatcaattttaggctcaattaattttatttcaactattttaaatataattaatgctattcctatagaacaaaaatccctttttatttgatccattttaattactacattcttacttttattatcacttcctgtcttagcaggagctattacaatattattaacagatcgtaattttaatacatcattctttgacccttctggtggaggtgaccctattttatatcaa
>Mischonyx_bresslaui_3375
tcttttagaggaaattttattaccaatgatcaaacctttaatgttatagtaacttcccacgcctttattataattttctttatagttatacccattataattggaggatttggaaattggcttacacccctgatactaaccgctccagatatagcctttcctcgcataaataatataagtttttgacttttacctccttccttattttttctattaagtgccactctaatctcagatggacctggaacaggatggaccatttaccctcctttatcaaattttatatatcatccaaatctatcagttgatttaaccattttttctttacatttagcaggaatatcatcaattttaggatcaattaattttatttcaactattttaaacataattaatactattcctatagaacaaaaatccctttttatttgatccattttaattactacattcttacttttattatcacttcccgtcttagcaggagctattacaatattattaacagatcgtaattttaatacatcattctttgacccttctggtggaggtgaccctattttatatcaa
>Mischonyx_kaisara_3575
tcatttagtggcaatttcattaccaatgatcaaacctttaatgttatagttacatcccatgcttttgttataatcttttttatagttataccaattataattggaggatttggaaattgattaacacctttaatattaatagctccagatatagctttcccccgtatgaataatataagcttttgattgctccccccttccttatttttccttttaagagccaccttaatttctgatggacctggaacaggttgaaccgtctacccccccttatcaaattttatataccatccaaatttatctgttgatttaaccattttttctcttcacttagcaggaatatcctcaattttaggttcaatcaatttcatttcaactattctaaatataattaattctatccctatagaacaaaaatccctttttatctgatctatcttaattaccacttttttacttttattatcccttcctgtcttagcaggagcaattactatattattaacagatcgtaattttaatacctctttttttgacccatccgggggaggagaccctattttatatcaa
>Mischonyx_parvus_3621A
tcctctagaggaaattttattaccaatgaccaaacctttaatgtcatagtaacctctcatgcctttattataattttctttatagttatacccattataattggaggatttggaaattggcttacaccattaatattaactgctccagatatagcttttcctcgaataaataacataagcttttggttattacccccttccttatttttcctattaagtgccactataatttcagacggacctggaacagggtgaactgtataccctccattatcaaattttatatatcatccaaatctatcagttgatataaccattttttccttacatttagcaggaatatcttcaattttaggctcaattaattttatttcaaccatcttaaatataattaattctattcctatagaacaaaaatccctctttatttgatccattctaattactacatttttacttttattatcactccccgttctagcaggagccattacaatattattaacagatcgtaattttaatacatcattctttgatccttctggaggaggtgatcctattttatatcaa
>Mischonyx_parvus_3621B
tcctctagaggaaattttattaccaatgaccaaacctttaatgtcatagtaacctctcatgcctttattataattttctttatagttatacccattataattggaggatttggaaattggcttacaccattaatattaactgctccagatatagcttttcctcgaataaataacataagcttttggttattacccccttccttatttttcctattaagtgccactataatttcagacggacctggaacagggtgaactgtataccctccattatcaaattttatatatcatccaaatctatcagttgatataaccattttttccttacatttagcaggaatatcttcaattttaggctcaattaattttatttcaaccatcttaaatataattaattctattcctatagaacaaaaatccctctttatttgatccattctaattactacatttttacttttattatcactccccgttctagcaggagccattacaatattattaacagatcgtaattttaatacatcattctttgatccttctggaggaggtgatcctattttatatcaa
>Mischonyx_processigerus_3648
tcttttagaggtaattttattaccaatgatcaaacttttaatgtaatagtaacttctcatgctttcattataatcttttttatagttatacctattataattggaggatttggtaattgattaacacccttaatattaactgctccagatatagctttccctcgaataaataatataagcttttgacttttacccccatctttatttttcttactaagtgccacattaatctcagatggtcctggtacaggatgaactgtctaccctccactatcaaactttatatatcatccaaatttatcagttgatttgactatcttctcattacatttagctggtatatcatcaattttaggttcaattaacttcatttcaactattttaaatataattaattctatccctatagaacaaaaatccctttttatttgatctattttaattactacctttttacttttactatcccttcctgtcttagcaggagctattacaatattattaacagatcgaaattttaatacatcattctttgacccatctggaggaggagaccccattttatatcaa
>Mischonyx_minimus_3649
tcttttagaggaaattttattactaatgaccagacctttaatgttatagttacttcccatgcttttatcataattttttttatagtaatacctattataattggaggtttcggaaattgattaacacctttgatattatctgctccagatatagctttccctcgtataaataatataagcttttgacttttacccccttctttatttttcttattaagtgctactttaatttcagatggacctggaacaggttgaactgtttaccctcctttatcaaattttatatatcacccaaatctatcagtagatctaactattttttctttacatttagcaggaatatcttcaattctaggatcaattaattttatctcaaccatcttaaatataaataattctactcctatagaacagaaatctcttttcatttgatctattttaattactacatttttacttctattatccctccctgttttagcaggggctatcacaatattgttaacagatcgtaattttaatacttctttctttgacccttctggaggaggggatcctattctatatcaa
>Mischonyx_poeta_3650A
tcttttagaggaaattttattaccaatgatcaaacctttaatgttatagtaacctctcatgcctttattataattttttttatagttatacctattataattggaggatttggtaattgacttacacctctaatattaaccgctccagatatagccttccctcgtataaataatataagtttttgacttttacctccttccttattttttctgttaagtgccactctaatttcagacggacctggaacaggatgaactgtttatcccccattatcaaattttatatatcatccaaatctatcagttgatttgactattttttctttacatttagcaggtatatcttcaattttaggttcaattaattttatttcaactattttaaatataatcaactctattcctatagaacaaaaatctctctttatttgatcaattttaattactacatttttactcttattatcactccctgttctagcaggagctatcacaatattactaacagaccgtaatttcaatacatcattctttgatccctctggaggaggagatcctattttatatcaa
>Mischonyx_poeta_3650B
tcttttagaggaaattttattaccaatgatcaaacctttaatgttatagtaacctctcatgcctttattataattttttttatagttatacctattataattggaggatttggtaattgacttacacctctaatattaaccgctccagatatagccttccctcgtataaataatataagtttttgacttttacctccttccttattttttctgttaagtgccactctaatttcagacggacctggaacaggatgaactgtttatcccccattatcaaattttatatatcatccaaatctatcagttgatttgactattttttctttacatttagcaggtatatcttcaattttaggttcaattaattttatttcaactattttaaatataatcaactctattcctatagaacaaaaatctctctttatttgatcaattttaattactacatttttactcttattatcactccctgttctagcaggagctatcacaatattactaacagaccgtaatttcaatacatcattctttgatccctctggaggaggagatcctattttatatcaa
>Mischonyx_parvus_3651A
tcctctagaggaaattttattaccaatgaccaaacctttaatgtcatagtaacctctcatgcctttattataattttctttatagttatacccattataattggaggatttggaaattggcttacaccattaatattaactgctccagatatagcttttcctcgaataaataacataagcttttggttattacccccttccttatttttcctattaagtgccactataatttcagacggacctggaacagggtgaactgtataccctccattatcaaattttatatatcatccaaatctatcagttgatataaccattttttccttacatttagcaggaatatcttcaattttaggctcaattaattttatttcaaccatcttaaatataattaattctattcctatagaacaaaaatccctctttatttgatccattctaattactacatttttacttttattatcactccccgttctagcaggagccattacaatattattaacagatcgtaattttaatacatcattctttgatccttctggaggaggtgatcctattttatatcaa
>Gonyleptes_antiquus_3707
tcttatagtggtaattttatcacaaatgatcaaacttttaatgtaatagtgacatcgcatgcctttatcataattttctttatggtgataccaattataattgggggttttggaaattggctaaccccccttatattaacagctccagatatagccttcccacgcataaataatataagattctggcttcttccaccatcattatttttccttttaagagcaactttaatttcaaatggaccaggtacaggttgaacaatttatccacctttatcaaattttttatatcatcctggactcgctgtagatctatctattttctccttacatttagcaggtatatcttctatcctaggatcaattaattttattaccaccatcttaaatataattaataatatcccaatagaacaaaaatcactttttatctgatcaattttaattaccaccttactactattattatcccttcctgtattagcaggtgcaattaccatattattaacagaccgaaatttcaatacaacattttttgacccttcaggaggnnnnnnnnnnnnnnnnnnnnnn
>Gonyleptes_antiquus_3708
tcttatagtggtaattttatcacaaatgatcaaacttttaatgtaatagtgacatcgcatgcctttatcataattttctttatggtgataccaattataattgggggttttggaaattggctaaccccccttatattaacagctccagatatagccttcccacgcataaataatataagattctggcttcttccaccatcattatttttccttttaagagcaactttaatttcaaatggaccaggtacaggttgaacaatttatccacctttatcaaattttttatatcatcctggactcgctgtagatctatctattttctccttacatttagcaggtatatcttctatcctaggatcaattaattttattaccaccatcttaaatataattaataatatcccaatagaacaaaaatcactttttatctgatcaattttaattaccaccttactactattattatcccttcctgtattagcaggtgcaattaccatattattaacagaccgaaatttcaatacaacattttttgacccttcaggaggnnnnnnnnnnnnnnnnnnnnnn
>Mischonyx_intervalensis_3709
tcttttagaggaaattttattaccaatgatcaaacctttaatgttatagttacatcccacgcttttattataattttttttatagttataccaattataattggaggtttcggaaattgattaaccccattaatattaactgctcctgatatagcttttcctcgtatgaataatataagtttttgacttttacccccttctctattttttttattaagtgccactttaatttccgatggacccggtacaggttgaacagtttatccacctctttcaaattttatatatcatccaaatttatctgtagatttaactattttttcccttcatttagcaggaatatcctcaattctaggttcaatcaattttatttcaactattcttaatataattg---ccacccctatagaacaaaaatcactttttatctgatctattttaattactaccttccttctattattatcattacctgttttagcaggagctattactatattattaactgatcgtaattttaatacttctttctttgatccttctggaggaggagatccaattttataccaa
>Mischonyx_fidelis_4115A
tcctctagaggaaattttatcaccaatgatcaaacctttaatgtcatagtaacctcccatgcctttattataattttctttatagttatacccattataattggaggatttggaaattggcttacaccattaatattaactgctccagatatagctttccctcgaataaataatataagcttttgattactacccccctccttatttttcctattaagcgccactataatttcagacggacctggaacaggatgaaccgtctatcctccattgtcaaattttatatatcatccaaatttatcagttgatctaactattttttccttacatttagcaggaatatcttcaattttaggctcaattaattttatttcaactattttaaatataattaattctattcctatagaacaaaaatccctctttatttgatctattttaatcactacattcttacttttattatcactccccgttctagcaggagccattacaatattattaacagatcgtaattttaatacatcattctttgatccttctggaggaggtgatcctattttgtatcaa
>Mischonyx_fidelis_4115B
tcctctagaggaaattttatcaccaatgatcaaacctttaatgtcatagtaacctcccatgcctttattataattttctttatagttatacccattataattggaggatttggaaattggcttacaccattaatattaactgctccagatatagctttccctcgaataaataatataagcttttgattactacccccctccttatttttcctattaagcgccactataatttcagacggacctggaacaggatgaaccgtctatcctccattgtcaaattttatatatcatccaaatttatcagttgatctaactattttttccttacatttagcaggaatatcttcaattttaggctcaattaattttatttcaactattttaaatataattaattctattcctatagaacaaaaatccctctttatttgatctattttaatcactacattcttacttttattatcactccccgttctagcaggagccattacaatattattaacagatcgtaattttaatacatcattctttgatccttctggaggaggtgatcctattttgtatcaa
>Mischonyx_intermedius_4116A
tcttttagagggaattttattactaatgatcaaacttttaatgttatagttacatcccacgctttcattataattttctttatagttataccaattataattggaggatttggaaattgattaacacccttaatattaatagccccagatatagctttccctcgaataaataatataagtttttgacttctacctccttcactattctttttattatctgccactttaatctcagatggtcctggaacaggttgaactgtatatccccctttatcaaattttatatatcatccaaatttatctgttgacttaaccattttttcccttcatttagcaggaatatcttccattttaggctcaattaattttatttcaactatcttaaatatgattaactctatccctatagaacaaaaatctctttttatttgatcaattttaattactacctttctacttttattatcccttcccgtcttagctggagccattactatattattaacagatcgaaattttaatacatcattctttgacccttccggaggaggagacccaatcttatatcaa
>Mischonyx_intermedius_4116B
acttttagagggaattttattactaatgatcaaacttttaatgttatagttacatcccacgctttcattataattttctttatagttataccaattataattggaggatttggaaattgattaacacccttaatattaatagccccagatatagctttccctcgaataaataatataagtttttgacttctacctccttcactattctttttattatctgccactttaatctcagatggtcctggaacaggttgaactgtatatccccctttatcaaattttatatatcatccaaatttatctgttgacttaaccattttttcccttcatttagcaggaatatcttccattttaggctcaattaattttatttcaactatcttaaatataattaactctatccctatagaacaaaaatctctttttatttgatcaattttaattactacctttctacttttattatcccttcccgtcttagctggagccattactatattattaacagatcgaaattttaatacatcattctttgacccttccggaggaggagacccaatcttatatcaa
>Mischonyx_intermedius_4117A
tcttttagagggaattttattactaatgatcaaacttttaatgttatagttacatcccacgctttcattataattttctttatagttataccaatcataattggaggatttggaaattgattgacacccttaatattaatagccccagatatagctttccctcgaataaataatataagtttttgacttctacctccttcactattctttttattatctgccactttaatctcagatggtcctggaacaggttgaactgtatatccccctttatcaaattttatatatcatccaaatttatctgttgacttaaccattttttcccttcatttagcaggaatatcttccattttaggctcaattaattttatttcaactatcttaaatataattaactctatccctatagaacaaaaatctctttttatttgatcaattttaattactacctttctacttttattatcccttcccgtcttagctggagccattactatattattaacagatcgaaattttaatacatcattctttgacccttctggaggaggagacccaatcttatatcaa
