# Supplementary material for: Phylogenetic relationships of the genus Mischonyx Bertkau, 1880, with taxonomic changes and three new species description (Opiliones: Gonyleptidae)
Source: PeerJ. 2021 Sep 28;9:e11682. doi: 10.7717/peerj.11682 (PMC8485841; doi:10.7717/peerj.11682)
Supplement: Supplemental Information 8 [file peerj-09-11682-s008.nex]

#NEXUS
[written Mon Apr 20 14:24:52 BRT 2020 by Mesquite  version 3.6 (build 917) at LAPTOP-K3N1VMN9/192.168.15.11]

BEGIN TAXA;
	TITLE Taxa;
	DIMENSIONS NTAX=54;
	TAXLABELS
		Promitobates_ornatus_0054 Roeweria_virescens_0081 Mischonyx_bresslaui_3363 Mischonyx_bresslaui_2120 Mischonyx_bresslaui_2809 Mischonyx_bresslaui_2151 Mischonyx_anomalus_2953 Mischonyx_anomalus_0122 Mischonyx_clavifemur_0845 Piassagera_brieni_0141 Pseudotroglus_telluris_2118 Ampheres_leucopheus_0377 Gonyleptes_antiquus_3707 Sodreana_sodreana_0056 Heliella_singularis_1837 Gonyleptes_horridus_0103 Multumbo_terrenus_2136 Multumbo_dimorphicus_0069 Deltaspidium_tenue Deltaspidium_orguense_0520 Deltaspidium_asperum_2201 Mischonyx_squalidus_0085 Mischonyx_parvus_3621A Mischonyx_proletariae_2361 Mischonyx_bresslaui_0111 Mischonyx_poeta_3650A Mischonyx_processigerus_3648 Mischonyx_arlei Mischonyx_minimus_3649 Mischonyx_intervalensis_0099 Mischonyx_insulanus_1455 Mischonyx_insulanus_2345 Mischonyx_kaisara_3575 Mischonyx_insulanus_3066 Mischonyx_intermedius_4116A Mischonyx_fidelis_4115A Mischonyx_scaber Mischonyx_anomalus_0693 Mischonyx_clavifemur_0079 Mischonyx_reitzi_0672 Gonyleptes_antiquus_3708 Mischonyx_squalidus_2026 Mischonyx_fidelis_4115B Mischonyx_intermedius_4116B Mischonyx_intermedius_4117A Mischonyx_insulanus_0143 Mischonyx_insulanus_1374 Mischonyx_parvus_3621B Mischonyx_parvus_3651A Mischonyx_poeta_3650B Mischonyx_processigerus_0463 Mischonyx_intervalensis_3709 Mischonyx_bresslaui_3375 Mischonyx_anomalus_1638 
	;

END;


BEGIN CHARACTERS;
	TITLE  'Matrix in file "Teste_01_iqtree.nex"';
	DIMENSIONS  NCHAR=128;
	FORMAT DATATYPE = STANDARD RESPECTCASE GAP = - MISSING = ? SYMBOLS = "  0 1 2 3 4 5";
	CHARSTATELABELS 
		1 'Dorsal scutum, shape (males)' /  Gamma_R Gamma_P Gamma Gamma_T 'Non-Gamma',
		2 'Dorsal scutum, shape (females)' /  Alfa Gamma Gamma_T Gamma_P 'Non-Gamma',
		3 'Pedipalp, length' /  'Short (shorter than the dorsal scutum)' 'Long (longer than the dorsal scutum)',
		4 'Pedipalp, tibia e tarsus, expasion' /  Same_thickness_of_the_femur Clearly_more_expanded_than_the_femur,
		5 ' Dorsal scutum, anterior margin, lateral tubercles (Mendes, 2011)' /  Absence Presence,
		6 'Dorsal scutum, anterior margin, lateral tubercles, number' /  3_in_each_lateral 2_in_each_lateral 4_or_more_in_each_lateral,
		7 'Dorsal scutum, anterior margin, lateral tubercles, size' /  All_with_the_same_size One_of_the_tubercles_clarly_more_developed_than_the_others,
		8 'Dorsal scutum, frontal hump, elevation' /  Low Elevated,
		9 'Dorsal scutum, frontal hump, tubercles' /  Absence Presence,
		10 'Dorsal scutum, frontal hump, tubercles, number' /  '1 (single armation)' '2 (one pair)' '4 (2 pairs)',
		11 'Dorsal scutum, number of areas' /  3 4,
		12 'Dorsal scutum, ocularium, median armature' /  Absence Presence,
		13 'Dorsal scutum, ocularium, median armature, number' /  1 '2 (one pair)' 3_pares,
		14 'Dorsal scutum, ocularium, median armature, size' /  'Tubercle (smaller than the occularium''s height)' 'Spine (bigger than the occularium''s height)',
		15 'Dorsal scutum, ocularium, median armature, merge' /  Not_merged Apex_merged,
		16 'Dorsal scutum, ocularium, anterior granulation' /  Absence Presence,
		17 'Dorsal scutum, ocularium, posterior granulation' /  Absence Presence,
		18 'Dorsal scutum, prosoma, lateral granulation' /  Absence Presence,
		19 'Dorsal scutum, prosoma, posterior armature' /  Absence Presence,
		20 'Dorsal scutum, prosoma, posterior armature' /  Pair_of_tubercles Several_tubercles,
		21 'Dorsal scutum, mid-bulge, lateral margin, armature' /  Absence Presence,
		22 'Dorsal scutum, mid-bulge, lateral margin, distribution' /  Presence_in_the_whole_extension Presence_on_the_posterior_half_only,
		23 'Dorsal scutum, mid-bulge, lateral margin, armature, size' /  Big_tubercles Small_tubercles,
		24 'Dorsal scutum, mid-bulge, lateral margin, armature, shape' /  Rounded Pointed,
		25 'Dorsal scutum, mid-bulge, lateral margin, armature, colour (in alcohol)' /  Clearer_than_the_rest_of_the_body Darked_than_the_rest_of_the_body Same_colour_of_the_rest_of_the_body,
		26 'Dorsal scutum, mid-bulge, lateral margin, posterior armature, merge' /  'Merged, forming bigger tubercles' Not_merged,
		27 'Dorsal scutum, area I, longitudinal groove' /  Absence Presence,
		28 'Dorsal scutum, area I, paired median armature' /  Absence Presence,
		29 'Dorsal scutum, area I, paired median armature, size' /  Small_tubercles Conspicuous_tubercles,
		30 'Dorsal scutum, area I, paired median armature, colour (in alcohol)' /  Clearer_than_the_rest_of_the_body Darker_than_the_rest_of_the_body Same_colour_of_the_rest_of_the_body,
		31 'Dorsal scutum, area I, paired median armature, length in comparison to median armatures of area III' /  Larger_than_the_median_armatures_from_area_III Smaller_than_the_median_armatures_from_area_III Same_size_of_the_median_armatures_from_area_III,
		32 'Dorsal scutum, area II, paired median armature' /  Absence Presence,
		33 'Dorsal scutum, area II, other armatures' /  Absence Presence,
		34 'Dorsal scutum, area II, armatures, colour (in alcohol)' /  Clearer_than_the_rest_of_the_body Darker_than_the_rest_of_the_body Same_colour_of_the_rest_of_the_body,
		35 'Dorsal scutum, area II, paired median armature, size in comparison median armatures of other dorsal scutum areas' /  Bigger_than_the_median_armatures_from_other_areas Smaller_than_the_median_armatures_from_other_areas Same_size_of_the_median_armatures_from_other_areas,
		36 'Dorsal scutum, area III, armature' /  Absence Presence,
		37 'Dorsal scutum, area III, median armature, number' /  '2 (one pair)' '1 (single armature)',
		38 'Dorsal scutum, area III, paired median armature, colour (in alcohol)' /  Clearer_than_the_rest_of_the_body Darker_than_the_rest_of_the_body Same_colour_of_the_rest_of_the_body,
		39 'Dorsal scutum, area III, paired median armature, form' /  Rounded Elipse Sharp,
		40 'Dorsal scutum, area III, elliptic paired median armature' /  Slightly_compressed_laterally Strongly_compressed_laterally,
		41 'Dorsal scutum, area III, lateral tubercles' /  Absence Presence,
		42 'Dorsal scutum, area III, other armature, size' /  Small_tubercles 'Well-developed tubercles',
		43 'Dorsal scutum, area III, other armature, colour (in alcohol)' /  Clearer_than_the_rest_of_the_body Darker_than_the_rest_of_the_body Same_colour_of_the_rest_of_the_body,
		44 'Dorsal scutum, area III, other armature, form' /  Rounded Elipse,
		45 'Dorsal scutum, posterior margin, armature' /  Absence Presence,
		46 'Dorsal scutum, posterior margin, armature, size' /  Small_tubercles Presence_of_central_tubercle_more_developed_or_apophysis 'All tubercles well-developed',
		47 'Dorsal scutum, granulation, density (DaSilva & Pinto-da-Rocha, 2010)' /  ' Low (scattered granules, some regions of dorsal scute smooth)' 'Median (granules scattered throughout dorsal scute)' High,
		48 'Free tergite I, armature' /  Absence Presence,
		49 'Free tergite I, armature, size' /  Small_tubercles Presence_of_central_tubercle_more_developed_or_apophysis 'All tubercles well-developed',
		50 'Free tergite II, armature' /  Absence Presence,
		51 'Free tergite II, armature, size' /  Small_tubercles Presence_of_central_tubercle_more_developed_or_apophysis 'All tubercles well-developed',
		52 'Free tergite III, armature' /  Absence Presence,
		53 'Free tergite III, armature, size' /  Small_tubercles Presence_of_central_tubercle_more_developed_or_apophysis 'All tubercles well-developed',
		54 'Leg II, basitarsus, segmentation, number' /  6 7 8 9 10_or_more,
		55 'Leg III, trochanter, armature' /  Absence Presence,
		56 'Leg III, trochanter, armature' /  Trochanter_with_many_tubercles Prolateral_basal_aphphysis,
		57 'Leg IV, coxa, apical width of males in ventral view (compared to coxa III)' /  Coxa_III_and_IV_with_the_same_width Coxa_IV_2_times_larger_than_coxa_III Coxa_IV_4_times_larger_than_coxa_III,
		58 'Leg IV, coxa, apical prolateral apophysis on males' /  Absence Presence,
		59 'Leg IV, coxa, apical prolateral apophysis, length (compared to trochanter IV)' /  Shorter_than_trochanter_IV Similiar_size_of_trochanter_IV Longer_than_trochanter_IV Tub�rculo,
		60 'Leg IV, coxa, apical prolateral apophysis, basal tubercle ' /  Absence Presence,
		61 'Leg IV, coxa, apical prolateral apophysis, secondary subdistal lobe' /  Absence Presence,
		62 'Leg IV, coxa, apical prolateral apophysis, direction in dorsal view' /  Slightly_inclined_relative_to_the_axis_of_the_base__of_coxa_IV Transversal Oblique_,
		63 'Leg IV, coxa, apical prolateral apophysis, apex width' /  Base_more_than_4_times_larger_than_the_apex Base_2_times_larger_than_the_apex Base_as_large_as_the_apex,
		64 'Leg IV, coxa, apical prolateral apophysis, thickness' /  Robust Sharp,
		65 'Leg IV, coxa, apical prolateral apophysis in females' /  Absence 'Smaller than the male''s',
		66 'Leg IV, coxa, apical retrolateral apophysis' /  Absence Presence,
		67 'Leg IV, coxa, apical retrolateral apophysis, size' /  Tubercle Apophysis,
		68 'Leg IV, coxa, apical retrolateral apophysis, number of branches' /  1 2,
		69 'Leg IV, trochanter, prolateral armature' /  Absence Presence,
		70 'Leg IV, trochanter, retrolateral apical armature' /  Absence Presence,
		71 'Leg IV, trochanter, retrolateral apical armature, size' /  Tubercle Apophysis,
		72 'Leg IV, trochanter, retrolateral armature, number' /  One Two 'Three or more (forming a line)',
		73 'Leg IV, femur, thickness' /  Short_and_robust Long_and_thin,
		74 'Leg IV, femur, prolateral curvature' /  'Straight (not curved)' Curved,
		75 'Leg IV, femur, retrolateral basal apophysis' /  Absence Presence,
		76 'Leg IV, femur, dorso-basal apophysis (DBA)' /  Absence Presence,
		77 'Leg IV, femur, dorso-basal apophysis, size' /  Small 'Big (longer than larger)' Tubercle,
		78 'Leg IV, femur, dorso-basal apophysis, apex direction' /  Apex_anteriorly_directed Apex_dorsally_directed Apex_retrolaterally_directed Apex_prolaterally_directed,
		79 'Leg IV, femur, dorso-basal apophysis, apex width' /  Base_more_than_4_times_larger_than_the_apex Base_2_times_larger_than_the_apex Base_as_large_as_the_apex,
		80 'Leg IV, femur, dorso-basal apophysis, shape' /  Digitiform Falciform Blunt Ramificada Conic,
		81 'Leg IV, femur, branched dorso-basal apophysis, bigger branch' /  Retrolateral Dorsal,
		82 'Leg IV, femur, prolateral line of tubercles' /  Absence Presence,
		83 'Leg IV, femur, prolateral line of tubercles, development' /  Equally_developed Medians_bigger Apical_bigger,
		84 'Leg IV, femur, prolateral line of tubercles, single apical apophysis' /  Absence Presence,
		85 ' Leg IV, femur, dorsal line of tubercles' /  'Absence (dorsally smooth)' Presence,
		86 ' Leg IV, femur, dorsal line of tubercles, apophysis after DBA' /  Absence Presence,
		87 ' Leg IV, femur, dorsal line of tubercles, apophysis after DBA, number' /  1 2 '3 - 6' More_than_6,
		88 'Leg IV, femur, line of tubercles between the dorsal and retrolateral lines' /  Absence Presence,
		89 'Leg IV, femur, retrolateral line of tubercles ' /  Absence Presence,
		90 'Leg IV, femur, retrolateral line of tubercles, position of the bigger apophysis' /  Basal_third Medial_third Apical_Third,
		91 'Leg IV, femur, retrolateral line of tubercles, number of apophysis on the basal half' /  '0 (absence of apophysis on the basal half)' '1 (one)' '2 (two)' '3 - 6' More_than_6,
		92 'Leg IV, femur, retrolateral line of tubercles, median apophysis' /  Absence Presence,
		93 'Leg IV, femur, retrolateral line of tubercles, number of apophysis on the apical half' /  '0 (absence of apophysis on the apical half)' '1 (one)' '2 (two)' '3 - 6' More_than_6,
		94 'Leg IV, femur, retrolateral line of tubercles, more developed apical tubercle' /  Absence Presen�a,
		95 'General body color (in ethanol)' /  Brownish Black Yellowish Avermelhado,
		96 Body_totally_or_partially_covered_with_sediment /  Absence Presence,
		97 'Penis, ventral plate, form in lateral view' /  Globose Thin,
		98 'Penis, ventral plate, form' /  'Longer than larger (thin)' 'Larger than longer (developed lateral expansions)',
		99 'Penis, ventral plate, ventral side, T1 microsetae' /  Absence Presence,
		100 'Penis, ventral plate, ventral side, T1 microsetae, distribution' /  Sparse_or_present_in_regions Presence_in_the_whole_extension,
		101 'Penis, ventral plate, ventral side, medio-apical excavation' /  Absence_of_excavation Presence_of_excavation,
		102 'Penis, ventral plate, ventral side, degree of  the medio-apical excavation' /  Slightly_excavated Very_excavated,
		103 'Penis, ventral plate, apical cleft' /  Absence Presence,
		104 'Penis, ventral plate, apical cleft, depth' /  'Shallow (in dorsal view, gets at most until the line of the first MC)' 'Deep (in dorsal view it gets more basal than the MC)',
		105 'Penis, ventral plate, apical groove, format' /  Edges_a_little_sloped Edges_very_sloped,
		106 'Penis, ventral plate, Macrosetae C (MC), number' /  2 3 4,
		107 'Penis, ventral plate, Macrosetae C (MC), format' /  Straight Helicoidal Curve,
		108 'Penis, ventral plate, Macrosetae C (MC), position' /  Distal 'Sub-distal',
		109 'Penis, ventral plate, Macrosetae A (MA), number' /  2 3 4,
		110 'Penis, ventral plate, Macrosetae A (MA), position on the ventral plate' /  'Linear in dorso-ventral direction' Triangled_shaped Parable_shaped 'Linear in baso-apical direction',
		111 'Penis, ventral plate, Macrosetae B (MB), size' /  'Small (clearly smaller than the MA)' 'Big (same size of the MA)',
		112 'Penis, ventral plate, Macrosetae D (MD)' /  Absence Presence,
		113 'Penis, ventral plate, Macrosetae D (MD), number' /  One Two Three,
		114 'Penis, ventral plate, Macrosetae D (MD), size' /  Small Big,
		115 'Penis, ventral plate, Macrosetae D (MD), position in lateral view' /  Ventral_to_the_MC Dorsal_to_the_MC,
		116 'Penis, ventral plate, Macrosetae E (ME)' /  Absence Presence,
		117 'Penis, ventral plate, Macrosetae E (ME), number' /  1 2,
		118 'Penis, ventral plate, Macrosetae E (ME), position of the most basal ME' /  Ventral_and_alingned_to_the_MC Ventral_and_medial_to_the_MC,
		119 'Penis, ventral plate, well-developed lateral lobes' /  Absence Presence,
		120 'Penis, ventral plate, lateral lobes, position' /  Medial Basal,
		121 'Penis, ventral process' /  Absence Presence,
		122 'Penis, ventral process, flabelum' /  Absence Presence,
		123 'Penis, ventral process, flabelum, format' /  As_long_as_large 'Longer than larger (thin)',
		124 'Penis, ventral process, flabelum, lateral parts' /  'Serrated, with the apex of the processes pointed to the penis base' Smooth,
		125 'Penis, ventral process, flabelum, apex' /  Without_a_longer_central_terminal With_a_longer_central_terminal,
		126 'Penis, stylus, apex, microsetae' /  Absence Presence,
		127 'Penis, stulus, apex, format' /  'Inclined relative to the penis axis, keeled',
		128 'Penis, stylus, apex, keel' /  Absence Presence ; 
	MATRIX
	Promitobates_ornatus_0054     11000--11111100110110-----10---01--1022-100011210101041001111201110001001000-----0-000-00-00003001100-0-?10002110000??1011000010
	Roeweria_virescens_0081       32010--00-111100101111100111021012-1012-102010110101011011100201111000-00000-----0-000-012003020010-0-0-?10013010000??0?00???010
	Mischonyx_bresslaui_3363      0000100111011001111010100011011101110111111110110101020-11011010111011100111101301001120113130001010101111110000---1100111101101
	Mischonyx_bresslaui_2120      0000100111011001111010100011011101110111111110110101020-11011010111011000111101301001120113130001010101111110000---1100111101101
	Mischonyx_bresslaui_2809      0000100111011001111010100011011101110111111110110101020-11011010111011000111101301001120113130001010101111110000---1100111101101
	Mischonyx_bresslaui_2151      0000100111011001111010100011011101110111111110110101020-11011010111011000111101301001120113130001010101111110000---1100111101101
	Mischonyx_anomalus_2953       00001001110111011110101011110111111101101110102101010210111010101110111001111014-11011201131200010111011011021010001100111111101
	Mischonyx_anomalus_0122       00001001110111011110101011110111111101101110102101010210111010101110111001111014-11011201131200010111011011021010001100111111101
	Mischonyx_clavifemur_0845     0?001001110111011110111011110111111101101110102101010011111010101110111001111014-11011201131200010111011121012010001111111111001
	Piassagera_brieni_0141        441111001001200111111110011100201021000-010011210101140-00------010000--1000-----0-000-00-0000200110??1111201001000???1011101000
	Pseudotroglus_telluris_2118   440010101001111011111000211112011211000-11201211111110100130012-?10001021000-----0-000-00-00001101111011112012010001101011100100
	Ampheres_leucopheus_0377      320110111101200001101111211101211111012-1010102101010410112000011100110210110114-10111301030412001111011112010010001111011101100
	Gonyleptes_antiquus_3707      000011011100--00100-1000110101111111010-101011210111110-111010101110110100010113112110-01200412001101011111013010001101011101101
	Sodreana_sodreana_0056        231112100-01110100100-----0102110211002-0---10010101010-2120110010-?10--00011104-11000-01110103010110-11112012010000??1111101100
	Heliella_singularis_1837      130011101101210010101001011101111111012-102012111111140-0130012-?10001001000-----10000-00-000020??0?????????????????????????????
	Gonyleptes_horridus_0103      21000-101101100000101110011102111211010-102010110101020-212011000111111100011101-12110-11030210001111111112012110001111111000100
	Multumbo_terrenus_2136        0?0011111101110111101000211111111111010-112012212121220-0130002-010000--0000-----10010-01-00001110111011112010011011111111011001
	Multumbo_dimorphicus_0069     0?00111111011001111010002111121112110110112012212121220-1110101-1100110100110122-10011101130001100111011112010010011111011011101
	Deltaspidium_tenue            3211101111012000111110110111002010-1012-100010210111141011000201?11010-110110114-100112110400120????????????????????????????????
	Deltaspidium_orguense_0520    321110111101200111101011011100211011012-100012210111100-11000201?11011021010-----10011301040012001101011111010110011101111011101
	Deltaspidium_asperum_2201     3211100111012000001010112111021012-1012-102010210101040-111100011100111210111204-10111301040412001101011111010110111101111111101
	Mischonyx_squalidus_0085      0000100111011001011010100111011111110110111111111111110-110110100110110100010021-10011201230110100101111111111010001101011111101
	Mischonyx_parvus_3621A        0000110111011101111010101011011111110110111110110111120-111010101110110201011104-10011001131300010100-10011110110001110111111101
	Mischonyx_proletariae_2361    0000110111011001011010100011111101110110111110010101030-111011100110110101111213010010-01230310101100-11111110110001111111001101
	Mischonyx_bresslaui_0111      0000100111011001111010100011011101110111111110110101020-11011010111011000111101301001120113130001010101111110000---1100111101101
	Mischonyx_poeta_3650A         0000110111011001001010100011011101110110111010110101020-111100101110110001010110-12010-01230100000101110111112010001101011001101
	Mischonyx_processigerus_3648  0000100112011001111010000111001100110010110110110111120-111010101110110101011103012010-01230310001111011121012010001101011001101
	Mischonyx_arlei               0?0010011101200111101010211110011001012-102010010111020-110002100110111101112114-10111201200110010111011111110010001100111100001
	Mischonyx_minimus_3649        000011011101100111101000211110010001022-102010011111020-11000211011011010001-114-10011201201210000111011111111110101100111111101
	Mischonyx_intervalensis_0099  0000110111011101111010100111011111110110112010110101120-111110100110110101111213010011101121310000111011111112110001101011111101
	Mischonyx_insulanus_1455      0000110111011001111010000111011111110110111010110111130-111010100100110001110011-11011201101300001111111112010010001101011101101
	Mischonyx_insulanus_2345      0000110111011101111010100011011111110110111110110111130-111110100100110000110311-12010-01210100001101011111010010001111011111001
	Mischonyx_kaisara_3575        0000100111011001011010100111111111010110111110110111110-11110010011010-101010120-100112011213100????????????????????????????????
	Mischonyx_insulanus_3066      0000110111011001111010000111011111110110111010110111130-111010100100110001110011-11011201101300001111111112010010001101011101101
	Mischonyx_intermedius_4116A   000011001101100101101000011102210221020-102010010111120-110002100110110100011011-11100-01200402000101011111012010001101111101101
	Mischonyx_fidelis_4115A       0000110111011001111010000111011101110110111110010101010-111110000100110101111001-11110-01230200010101010012010110001110111111001
	Mischonyx_scaber              0000110111011001011010100111011111110110111110110101000?111100000110110101010011-11110-012301000????????????????????????????????
	Mischonyx_anomalus_0693       00001001110111011110101011110111111101101110102101010210111010101110111001111014-11011201131200010110011011021010001100111111101
	Mischonyx_clavifemur_0079     0?001001110111011110111011110111111101101110102101010011111010101110111001111014-11011201131200010111011121012010001111111111001
	Mischonyx_reitzi_0672         0000110111011101111110101111011111110110111010210101010-111110100110111201111113010010-0113120001011????????????????????????????
	Gonyleptes_antiquus_3708      000011011100--00100-1000110101111111010-101011210111110-111010101110110100010113112110-01200412001101011111013010001101011101101
	Mischonyx_squalidus_2026      0000100111011001011010100111011111110110111111111111110-110110100110110100010021-10011201230110100101111111111010001101011111101
	Mischonyx_fidelis_4115B       0000110111011001111010000111011101110110111110010101010-111110000100110101111001-11110-01230200010101010012010110001110111111001
	Mischonyx_intermedius_4116B   000011001101100101101000011102210221020-102010011111120-110002100110110100011011-11100-01200402000101011111012010001101111101101
	Mischonyx_intermedius_4117A   000011001101100101101000011102210221020-102010011111120-110002100110110100011011-11100-01200402000101011111012010001101111101101
	Mischonyx_insulanus_0143      0000110111011101111010100011011111110110111110110111130-111110100100110000110311-12010-01210100001101011111010010001111011111001
	Mischonyx_insulanus_1374      0000110111011101111010100011011111110110111110110111130-111110100100110000110311-12010-01210100001101011111010010001111011111001
	Mischonyx_parvus_3621B        0000110111011101111010101011011111110110111110110111120-111010101110110201011104-10011001131300010101010011110110001110111111101
	Mischonyx_parvus_3651A        0000110111011101111010101011011111110110111110110111120-111010101110110201011104-10011001131300010101010011110110001110111111101
	Mischonyx_poeta_3650B         0000110111011001001010100011011101110110111010110101020-111100101110110001010110-12010-01230100000101110111112010001101011001101
	Mischonyx_processigerus_0463  0000100112011001111010000111001100110010110110110111120-111010101110110101011103012010-01230310001111011121012010001101011001101
	Mischonyx_intervalensis_3709  0000110111011101111010100111011111110110112010110101120-111110100110110101111213010011101121310000111011111112110001101011111101
	Mischonyx_bresslaui_3375      0000100111011001111010100011011101110111111110110101020-11011010111011000111101301001120113130001010101111110000---1100111101101
	Mischonyx_anomalus_1638       00001001110111011110101011110111111101101110102101010210111010101110111001111014-11011201131200010111011011021010001100111111101

;
END;
BEGIN ASSUMPTIONS;
	TYPESET * UNTITLED   =  unord:  1- 128;

END;

BEGIN MESQUITECHARMODELS;
	ProbModelSet * UNTITLED   =  'Mk1 (est.)':  1- 128;
END;

Begin MESQUITE;
		MESQUITESCRIPTVERSION 2;
		TITLE AUTO;
		tell ProjectCoordinator;
		timeSaved 1587403492707;
		getEmployee #mesquite.minimal.ManageTaxa.ManageTaxa;
		tell It;
			setID 0 6905918124986552639;
			tell It;
				setSelected  2;
				setDefaultOrder  7 8 0 1 2 3 4 5 6 9 10 11 12 13 14 15 16 17 18 19 20 21 22 23 24 25 26 27 28 29 30 31 32 33 34 35 36 37 38 39 40 41 42 43 44 45 46 47 48 49 50 51 52 53;
				attachments ;
			endTell;
		endTell;
		getEmployee #mesquite.charMatrices.ManageCharacters.ManageCharacters;
		tell It;
			setID 0 8584483420262322104;
			tell It;
				setDefaultOrder  0 1 6 7 121 8 9 10 11 12 13 122 14 15 16 17 18 19 129 20 123 21 22 23 24 25 26 27 28 29 30 31 32 33 34 35 36 37 39 130 40 41 42 43 44 45 46 48 49 50 51 52 53 54 127 55 56 57 58 59 60 61 62 63 64 65 66 67 69 131 70 71 72 73 74 75 76 78 79 80 81 82 83 84 85 86 87 88 89 90 91 92 93 94 95 96 97 98 132 99 124 100 125 101 102 103 104 105 106 107 108 109 110 111 112 113 114 115 116 117 118 119 120 135 136 138 139 126;
				attachments ;
			endTell;
			mqVersion 360;
			checksumv 0 3 2381145881 null  getNumChars 128 numChars 128 getNumTaxa 54 numTaxa 54   short true   bits 31   states 31   sumSquaresStatesOnly 35950.0 sumSquares 35950.0 longCompressibleToShort false usingShortMatrix true   NumFiles 1 NumMatrices 1;
			mqVersion;
		endTell;
		getWindow;
		tell It;
			suppress;
			setResourcesState false false 100;
			setPopoutState 300;
			setExplanationSize 0;
			setAnnotationSize 0;
			setFontIncAnnot 0;
			setFontIncExp 0;
			setSize 958 930;
			setLocation -8 0;
			setFont SanSerif;
			setFontSize 10;
			getToolPalette;
			tell It;
			endTell;
			desuppress;
		endTell;
		getEmployee  #mesquite.charMatrices.BasicDataWindowCoord.BasicDataWindowCoord;
		tell It;
			showDataWindow #8584483420262322104 #mesquite.charMatrices.BasicDataWindowMaker.BasicDataWindowMaker;
			tell It;
				getWindow;
				tell It;
					setExplanationSize 30;
					setAnnotationSize 20;
					setFontIncAnnot 0;
					setFontIncExp 0;
					setSize 858 858;
					setLocation -8 0;
					setFont SanSerif;
					setFontSize 10;
					getToolPalette;
					tell It;
						setTool mesquite.charMatrices.BasicDataWindowMaker.BasicDataWindow.ibeam;
					endTell;
					setActive;
					setTool mesquite.charMatrices.BasicDataWindowMaker.BasicDataWindow.ibeam;
					colorCells  #mesquite.charMatrices.NoColor.NoColor;
					colorRowNames  #mesquite.charMatrices.TaxonGroupColor.TaxonGroupColor;
					colorColumnNames  #mesquite.charMatrices.CharGroupColor.CharGroupColor;
					colorText  #mesquite.charMatrices.NoColor.NoColor;
					setBackground White;
					toggleShowNames on;
					toggleShowTaxonNames on;
					toggleTight off;
					toggleThinRows off;
					toggleShowChanges on;
					toggleSeparateLines off;
					toggleShowStates on;
					toggleAutoWCharNames on;
					toggleAutoTaxonNames off;
					toggleShowDefaultCharNames off;
					toggleConstrainCW on;
					toggleBirdsEye off;
					toggleShowPaleGrid off;
					toggleShowPaleCellColors off;
					toggleShowPaleExcluded off;
					togglePaleInapplicable on;
					togglePaleMissing off;
					toggleShowBoldCellText off;
					toggleAllowAutosize on;
					toggleColorsPanel off;
					toggleDiagonal on;
					setDiagonalHeight 80;
					toggleLinkedScrolling on;
					toggleScrollLinkedTables off;
				endTell;
				showWindow;
				getWindow;
				tell It;
					forceAutosize;
				endTell;
				getEmployee #mesquite.charMatrices.AlterData.AlterData;
				tell It;
					toggleBySubmenus off;
				endTell;
				getEmployee #mesquite.charMatrices.ColorByState.ColorByState;
				tell It;
					setStateLimit 9;
					toggleUniformMaximum on;
				endTell;
				getEmployee #mesquite.charMatrices.ColorCells.ColorCells;
				tell It;
					setColor Red;
					removeColor off;
				endTell;
				getEmployee #mesquite.categ.StateNamesEditor.StateNamesEditor;
				tell It;
					makeWindow;
					tell It;
						getTable;
						tell It;
							rowNamesWidth 346;
						endTell;
						setExplanationSize 30;
						setAnnotationSize 20;
						setFontIncAnnot 0;
						setFontIncExp 0;
						setSize 858 858;
						setLocation -8 0;
						setFont SanSerif;
						setFontSize 10;
						getToolPalette;
						tell It;
							setTool mesquite.categ.StateNamesEditor.StateNamesWindow.ibeam;
						endTell;
						rowsAreCharacters on;
						toggleConstrainChar on;
						toggleConstrainCharNum 3;
						togglePanel off;
						toggleSummaryPanel off;
					endTell;
					showWindow;
				endTell;
				getEmployee #mesquite.categ.StateNamesStrip.StateNamesStrip;
				tell It;
					showStrip off;
				endTell;
				getEmployee #mesquite.charMatrices.AnnotPanel.AnnotPanel;
				tell It;
					togglePanel off;
				endTell;
				getEmployee #mesquite.charMatrices.CharReferenceStrip.CharReferenceStrip;
				tell It;
					showStrip off;
				endTell;
				getEmployee #mesquite.charMatrices.QuickKeySelector.QuickKeySelector;
				tell It;
					autotabOff;
				endTell;
				getEmployee #mesquite.charMatrices.SelSummaryStrip.SelSummaryStrip;
				tell It;
					showStrip off;
				endTell;
				getEmployee #mesquite.categ.SmallStateNamesEditor.SmallStateNamesEditor;
				tell It;
					panelOpen true;
				endTell;
			endTell;
		endTell;
		getEmployee  #mesquite.charMatrices.ManageCharacters.ManageCharacters;
		tell It;
			showCharacters #8584483420262322104 #mesquite.lists.CharacterList.CharacterList;
			tell It;
				setData 0;
				getWindow;
				tell It;
					useTargetValue off;
					setTargetValue ;
					newAssistant  #mesquite.lists.DefaultCharOrder.DefaultCharOrder;
					newAssistant  #mesquite.lists.CharListInclusion.CharListInclusion;
					newAssistant  #mesquite.lists.CharListPartition.CharListPartition;
					newAssistant  #mesquite.parsimony.CharListParsModels.CharListParsModels;
					setExplanationSize 30;
					setAnnotationSize 20;
					setFontIncAnnot 0;
					setFontIncExp 0;
					setSize 858 858;
					setLocation -8 0;
					setFont SanSerif;
					setFontSize 10;
					getToolPalette;
					tell It;
						setTool mesquite.lists.CharacterList.CharacterListWindow.ibeam;
					endTell;
				endTell;
				showWindow;
				getEmployee #mesquite.lists.CharListAnnotPanel.CharListAnnotPanel;
				tell It;
					togglePanel off;
				endTell;
			endTell;
		endTell;
		endTell;
end;
